# Supplementary material for: catena-Poly[[tris­(acetonitrile-κN)praseodymium(III)]tris­(μ-trifluoro­methane­sulfonato-κ2 O:O′)]
Source: Acta Crystallogr Sect E Struct Rep Online. 2012 Dec 8;69(Pt 1):m21. doi: 10.1107/S1600536812049525 (PMC3588273; doi:10.1107/S1600536812049525)
Supplement: Supplementary file 1 [file e-69-00m21-sup1.cif]

##############################################################################
#                                                                            #
# This CIF contains the data in a paper accepted for publication in          #
# Acta Crystallographica Section E. It conforms to the requirements of       #
# Notes for Authors for Acta Crystallographica Section E, and has been       #
# peer reviewed under the auspices of the IUCr Commission on Journals.       #
#                                                                            #
# Full details of the Crystallographic Information File format               #
# are given in the paper "The Crystallographic Information File (CIF):       #
# a New Standard Archive File for Crystallography" by S. R. Hall, F. H.      #
# Allen and I. D. Brown [Acta Cryst. (1991), A47, 655-685].                  #
#                                                                            #
# The current version of the core CIF dictionary is obtainable from          #
# ftp://ftp.iucr.org/pub/cif_core.dic.                                       #
#                                                                            #
# Software is freely available for graphical display of the structure(s)     #
# in this CIF. For information consult the CIF software page                 #
# http://www.iucr.org/resources/cif/software.                                #
#                                                                            #
# This file may be used for bona fide research purposes within the           #
# scientific community so long as proper attribution is given to the journal # 
# article from which it was obtained.                                        #
#                                                                            #
##############################################################################
data_I
_audit_creation_method     SHELXL-97
_chemical_name_systematic
;
<i>catena</i>-Poly[[tris(acetonitrile-\k<i>N</i>)praseodymium(III)]tris(\m-
trifluoromethanesulfonato-\k^2^<i>O</i>:<i>O</i>')]
;
_chemical_name_common     ?
_chemical_formula_moiety     'C9 H9 F9 N3 O9 Pr S3'
_chemical_formula_sum     'C9 H9 F9 N3 O9 Pr S3'
_chemical_formula_iupac     '[Pr (C F3 O3 S)3 (C2 H3 N)3]'
_chemical_formula_weight     711.28
_chemical_melting_point     ?
_symmetry_cell_setting     triclinic
_symmetry_space_group_name_H-M     'P -1'
_symmetry_space_group_name_Hall     '-P 1'
loop_
    _symmetry_equiv_pos_as_xyz
    'x, y, z'
    '-x, -y, -z'
_cell_length_a     5.8044(6)
_cell_length_b     10.5062(10)
_cell_length_c     18.9887(19)
_cell_angle_alpha     97.3070(10)
_cell_angle_beta     94.1630(10)
_cell_angle_gamma     91.6950(10)
_cell_volume     1144.7(2)
_cell_formula_units_Z     2
_cell_measurement_reflns_used     9222
_cell_measurement_theta_min     2.169
_cell_measurement_theta_max     28.10
_cell_measurement_temperature     103(2)
_cell_special_details     ?
_exptl_crystal_description     needle
_exptl_crystal_colour     colourless
_exptl_crystal_size_max     0.24
_exptl_crystal_size_mid     0.02
_exptl_crystal_size_min     0.01
_exptl_crystal_density_diffrn     2.064
_exptl_crystal_density_meas     ?
_exptl_crystal_density_method     'not measured'
_exptl_crystal_F_000     688
_exptl_absorpt_coefficient_mu     2.520
_exptl_absorpt_correction_type     multi-scan
_exptl_absorpt_process_details     '(<i>SADABS</i>; Bruker, 2001)'
_exptl_absorpt_correction_T_min     0.5784
_exptl_absorpt_correction_T_max     0.9777
_exptl_special_details     ?
_diffrn_ambient_temperature     103(2)
_diffrn_radiation_type     MoK\a
_diffrn_radiation_wavelength     0.71073
_diffrn_radiation_source     'fine-focus sealed tube'
_diffrn_radiation_monochromator     graphite
_diffrn_measurement_device_type     'Bruker APEXII Quazar'
_diffrn_measurement_method     'combined \w and \f scans'
_diffrn_detector_area_resol_mean     66
_diffrn_reflns_number     20544
_diffrn_reflns_av_R_equivalents     0.0385
_diffrn_reflns_av_sigmaI/netI     0.0387
_diffrn_reflns_theta_min     1.08
_diffrn_reflns_theta_max     28.23
_diffrn_reflns_theta_full     25.00
_diffrn_measured_fraction_theta_max     0.927
_diffrn_measured_fraction_theta_full     0.997
_diffrn_reflns_limit_h_min     -7
_diffrn_reflns_limit_h_max     7
_diffrn_reflns_limit_k_min     -13
_diffrn_reflns_limit_k_max     13
_diffrn_reflns_limit_l_min     -25
_diffrn_reflns_limit_l_max     24
_diffrn_standards_number     20544
_diffrn_standards_interval_count     ?
_diffrn_standards_interval_time     ?
_diffrn_standards_decay_%     ?
_refine_special_details
;
Refinement of <i>F</i>^2^ against ALL reflections. The weighted <i>R</i>-factor
<i>wR</i> and goodness of fit <i>S</i> are based on <i>F</i>^2^, conventional
<i>R</i>-factors <i>R</i> are based on <i>F</i>, with <i>F</i> set to zero for
negative <i>F</i>^2^. The threshold expression of <i>F</i>^2^ >
\s(<i>F</i>^2^) is used only for calculating <i>R</i>-factors(gt) <i>etc</i>.
and is not relevant to the choice of reflections for refinement.
<i>R</i>-factors based on <i>F</i>^2^ are statistically about twice as large
as those based on <i>F</i>, and <i>R</i>- factors based on ALL data will be
even larger.
;
_reflns_number_total     5251
_reflns_number_gt     4674
_reflns_threshold_expression     I>2sigma(I)
_refine_ls_structure_factor_coef     Fsqd
_refine_ls_matrix_type     full
_refine_ls_R_factor_all     0.0441
_refine_ls_R_factor_gt     0.0355
_refine_ls_wR_factor_gt     0.0739
_refine_ls_wR_factor_ref     0.0764
_refine_ls_goodness_of_fit_ref     1.162
_refine_ls_restrained_S_all     1.162
_refine_ls_number_reflns     5251
_refine_ls_number_parameters     311
_refine_ls_number_restraints     0
_refine_ls_hydrogen_treatment     constr
_refine_ls_weighting_scheme     calc
_refine_ls_weighting_details
         'calc w=1/[\s^2^(Fo^2^)+(0.0169P)^2^+4.4220P] where P=(Fo^2^+2Fc^2^)/3'
_atom_sites_solution_hydrogens     geom
_atom_sites_solution_primary     direct
_atom_sites_solution_secondary     difmap
_refine_ls_shift/su_max     0.001
_refine_ls_shift/su_mean     0.000
_refine_diff_density_max     1.038
_refine_diff_density_min     -1.152
_refine_ls_extinction_method     none
_refine_ls_extinction_coef     ?
loop_
    _atom_type_symbol
    _atom_type_description
    _atom_type_scat_dispersion_real
    _atom_type_scat_dispersion_imag
    _atom_type_scat_source
    'C' 'C' 0.0033 0.0016
                         'International Tables Vol C Tables 4.2.6.8 and 6.1.1.4'
    'H' 'H' 0.0000 0.0000
                         'International Tables Vol C Tables 4.2.6.8 and 6.1.1.4'
    'N' 'N' 0.0061 0.0033
                         'International Tables Vol C Tables 4.2.6.8 and 6.1.1.4'
    'O' 'O' 0.0106 0.0060
                         'International Tables Vol C Tables 4.2.6.8 and 6.1.1.4'
    'F' 'F' 0.0171 0.0103
                         'International Tables Vol C Tables 4.2.6.8 and 6.1.1.4'
    'S' 'S' 0.1246 0.1234
                         'International Tables Vol C Tables 4.2.6.8 and 6.1.1.4'
    'Pr' 'Pr' -0.2180 2.8214
                         'International Tables Vol C Tables 4.2.6.8 and 6.1.1.4'
_computing_data_collection     'APEX2 (Bruker, 2007)'
_computing_cell_refinement     'SAINT (Bruker, 2007)'
_computing_data_reduction     'SAINT (Bruker, 2007)'
_computing_structure_solution     'SHELXS97 (Sheldrick, 2008)'
_computing_structure_refinement     'SHELXL97 (Sheldrick, 2008)'
_computing_molecular_graphics
               '<i>XPMA</i> (Zsolnai, 1996) and <i>ORTEP-3</i> (Farrugia, 2012)'
_computing_publication_material     'publCIF (Westrip, 2010)'
loop_
    _atom_site_type_symbol
    _atom_site_label
    _atom_site_fract_x
    _atom_site_fract_y
    _atom_site_fract_z
    _atom_site_U_iso_or_equiv
    _atom_site_adp_type
    _atom_site_calc_flag
    _atom_site_refinement_flags
    _atom_site_occupancy
    _atom_site_symmetry_multiplicity
    _atom_site_disorder_assembly
    _atom_site_disorder_group
    Pr Pr1 1.07535(4) 0.07978(2) 0.262548(13) 0.01276(7) Uani d . 1 1 . .
    S S1 0.56250(16) 0.18346(10) 0.15067(6) 0.0158(2) Uani d . 1 1 . .
    S S2 0.61165(16) 0.18294(10) 0.39162(6) 0.0158(2) Uani d . 1 1 . .
    S S3 0.55261(16) -0.16488(10) 0.24609(6) 0.0147(2) Uani d . 1 1 . .
    F F1 0.6947(6) 0.3922(3) 0.10237(19) 0.0467(9) Uani d . 1 1 . .
    F F2 0.3309(6) 0.3778(3) 0.11712(19) 0.0450(9) Uani d . 1 1 . .
    F F3 0.5755(5) 0.4245(3) 0.20746(15) 0.0299(6) Uani d . 1 1 . .
    F F4 0.7997(5) 0.3949(3) 0.46088(18) 0.0440(8) Uani d . 1 1 . .
    F F5 0.4258(5) 0.3828(3) 0.45649(18) 0.0422(8) Uani d . 1 1 . .
    F F6 0.5975(5) 0.4226(3) 0.36502(17) 0.0344(7) Uani d . 1 1 . .
    F F7 0.7193(5) -0.3223(3) 0.14700(16) 0.0320(7) Uani d . 1 1 . .
    F F8 0.3474(5) -0.3357(3) 0.14802(16) 0.0338(7) Uani d . 1 1 . .
    F F9 0.5120(4) -0.1770(3) 0.10682(14) 0.0258(6) Uani d . 1 1 . .
    O O1 0.3838(5) 0.1578(3) 0.19688(18) 0.0240(7) Uani d . 1 1 . .
    O O2 0.7937(5) 0.1773(3) 0.18415(17) 0.0216(7) Uani d . 1 1 . .
    O O3 0.5278(6) 0.1225(3) 0.07935(17) 0.0276(7) Uani d . 1 1 . .
    O O4 0.3864(5) 0.1540(3) 0.35450(17) 0.0223(7) Uani d . 1 1 . .
    O O5 0.7984(5) 0.1725(3) 0.34527(17) 0.0230(7) Uani d . 1 1 . .
    O O6 0.6489(5) 0.1277(3) 0.45609(17) 0.0270(7) Uani d . 1 1 . .
    O O7 0.7431(5) -0.0746(3) 0.24309(17) 0.0208(7) Uani d . 1 1 . .
    O O8 0.3323(5) -0.1040(3) 0.25044(16) 0.0186(6) Uani d . 1 1 . .
    O O9 0.5924(5) -0.2595(3) 0.29293(17) 0.0233(7) Uani d . 1 1 . .
    N N1 1.0406(6) -0.0433(4) 0.1330(2) 0.0225(8) Uani d . 1 1 . .
    N N2 1.1033(6) 0.3339(4) 0.2835(2) 0.0216(8) Uani d . 1 1 . .
    N N3 1.0456(6) -0.0546(4) 0.3708(2) 0.0214(8) Uani d . 1 1 . .
    C C1 0.5396(8) 0.3551(4) 0.1440(3) 0.0238(10) Uani d . 1 1 . .
    C C2 0.6081(8) 0.3553(5) 0.4193(3) 0.0270(11) Uani d . 1 1 . .
    C C3 0.5309(7) -0.2545(4) 0.1566(2) 0.0207(9) Uani d . 1 1 . .
    C C4 1.0185(7) -0.1019(5) 0.0786(3) 0.0219(10) Uani d . 1 1 . .
    C C5 0.9892(9) -0.1778(6) 0.0081(3) 0.0377(13) Uani d . 1 1 . .
    H H5A 0.9788 -0.2693 0.0134 0.083(9) Uiso calc R 1 1 . .
    H H5B 1.1219 -0.1607 -0.0189 0.083(9) Uiso calc R 1 1 . .
    H H5C 0.8472 -0.1540 -0.0174 0.083(9) Uiso calc R 1 1 . .
    C C6 1.0979(7) 0.4424(5) 0.2948(3) 0.0261(11) Uani d . 1 1 . .
    C C7 1.0879(10) 0.5816(5) 0.3096(5) 0.057(2) Uani d . 1 1 . .
    H H7A 0.9471 0.6098 0.2854 0.083(9) Uiso calc R 1 1 . .
    H H7B 1.2236 0.6219 0.2923 0.083(9) Uiso calc R 1 1 . .
    H H7C 1.0864 0.6067 0.3611 0.083(9) Uiso calc R 1 1 . .
    C C8 0.9551(7) -0.1080(4) 0.4105(2) 0.0212(9) Uani d . 1 1 . .
    C C9 0.8291(8) -0.1738(5) 0.4598(3) 0.0283(11) Uani d . 1 1 . .
    H H9A 0.7095 -0.1184 0.4790 0.083(9) Uiso calc R 1 1 . .
    H H9B 0.9365 -0.1933 0.4989 0.083(9) Uiso calc R 1 1 . .
    H H9C 0.7567 -0.2538 0.4346 0.083(9) Uiso calc R 1 1 . .
loop_
    _atom_site_aniso_label
    _atom_site_aniso_U_11
    _atom_site_aniso_U_22
    _atom_site_aniso_U_33
    _atom_site_aniso_U_12
    _atom_site_aniso_U_13
    _atom_site_aniso_U_23
    Pr1 0.00653(9) 0.01308(12) 0.01839(12) -0.00110(7) 0.00174(7) 0.00089(8)
    S1 0.0118(4) 0.0162(5) 0.0198(5) -0.0006(4) 0.0023(4) 0.0039(4)
    S2 0.0104(4) 0.0182(5) 0.0177(5) -0.0012(4) 0.0018(4) -0.0015(4)
    S3 0.0101(4) 0.0124(5) 0.0215(5) -0.0011(3) 0.0013(4) 0.0017(4)
    F1 0.069(2) 0.0256(17) 0.051(2) -0.0047(15) 0.0294(18) 0.0160(16)
    F2 0.0451(19) 0.0280(17) 0.059(2) 0.0138(14) -0.0205(16) 0.0072(16)
    F3 0.0326(15) 0.0204(15) 0.0351(17) 0.0005(11) 0.0012(12) -0.0014(12)
    F4 0.0312(16) 0.0360(18) 0.055(2) -0.0067(13) -0.0136(14) -0.0178(16)
    F5 0.0357(16) 0.0319(18) 0.056(2) 0.0040(13) 0.0219(15) -0.0165(15)
    F6 0.0276(15) 0.0199(15) 0.056(2) -0.0004(11) 0.0017(13) 0.0051(14)
    F7 0.0307(15) 0.0266(16) 0.0381(17) 0.0115(12) 0.0087(12) -0.0034(13)
    F8 0.0293(15) 0.0263(16) 0.0419(18) -0.0140(12) 0.0013(12) -0.0068(13)
    F9 0.0236(13) 0.0315(16) 0.0222(14) 0.0012(11) 0.0006(10) 0.0031(12)
    O1 0.0164(14) 0.0217(17) 0.0349(19) -0.0018(12) 0.0103(13) 0.0036(14)
    O2 0.0137(14) 0.0215(17) 0.0292(18) -0.0002(12) -0.0021(12) 0.0045(14)
    O3 0.0307(17) 0.0279(19) 0.0228(18) -0.0002(14) 0.0009(13) -0.0010(14)
    O4 0.0141(14) 0.0206(17) 0.0297(18) -0.0033(12) -0.0037(12) -0.0019(14)
    O5 0.0198(15) 0.0198(17) 0.0299(18) 0.0023(12) 0.0111(13) -0.0002(14)
    O6 0.0243(16) 0.034(2) 0.0228(18) 0.0030(14) 0.0035(13) 0.0051(15)
    O7 0.0120(13) 0.0223(17) 0.0275(18) -0.0090(11) 0.0001(12) 0.0034(14)
    O8 0.0146(14) 0.0171(16) 0.0242(17) 0.0023(11) 0.0031(11) 0.0010(13)
    O9 0.0208(15) 0.0204(17) 0.0304(19) -0.0004(12) 0.0013(13) 0.0110(14)
    N1 0.0139(17) 0.029(2) 0.024(2) 0.0009(15) 0.0015(14) 0.0008(18)
    N2 0.0129(16) 0.020(2) 0.032(2) -0.0025(14) 0.0031(14) 0.0038(17)
    N3 0.0165(17) 0.022(2) 0.026(2) 0.0023(14) 0.0029(15) 0.0017(17)
    C1 0.025(2) 0.018(2) 0.029(3) 0.0009(17) 0.0011(18) 0.008(2)
    C2 0.018(2) 0.025(3) 0.034(3) -0.0017(18) 0.0005(18) -0.010(2)
    C3 0.0157(19) 0.017(2) 0.027(3) -0.0003(16) 0.0022(17) -0.0055(19)
    C4 0.0127(19) 0.029(3) 0.024(3) 0.0004(17) 0.0024(16) 0.005(2)
    C5 0.038(3) 0.051(4) 0.021(3) 0.000(2) 0.002(2) -0.006(2)
    C6 0.0120(19) 0.023(3) 0.044(3) -0.0016(16) 0.0060(18) 0.004(2)
    C7 0.032(3) 0.016(3) 0.123(7) -0.001(2) 0.022(3) 0.002(3)
    C8 0.017(2) 0.022(2) 0.025(2) 0.0014(17) 0.0001(17) 0.002(2)
    C9 0.022(2) 0.041(3) 0.023(2) -0.005(2) 0.0025(18) 0.010(2)
_geom_special_details
;
All e.s.d.'s (except the e.s.d. in the dihedral angle between two l.s. planes)
are estimated using the full covariance matrix. The cell e.s.d.'s are taken
into account individually in the estimation of e.s.d.'s in distances, angles
and torsion angles; correlations between e.s.d.'s in cell parameters are only
used when they are defined by crystal symmetry. An approximate (isotropic)
treatment of cell e.s.d.'s is used for estimating e.s.d.'s involving l.s.
planes.
;
loop_
    _geom_bond_atom_site_label_1
    _geom_bond_atom_site_label_2
    _geom_bond_site_symmetry_2
    _geom_bond_distance
    _geom_bond_publ_flag
    Pr1 O1 1_655 2.435(3) yes
    Pr1 O2 . 2.464(3) yes
    Pr1 O4 1_655 2.455(3) yes
    Pr1 O5 . 2.464(3) yes
    Pr1 O7 . 2.459(3) yes
    Pr1 O8 1_655 2.473(3) yes
    Pr1 N1 . 2.621(4) yes
    Pr1 N2 . 2.648(4) yes
    Pr1 N3 . 2.651(4) yes
    S1 O3 . 1.420(3) ?
    S1 O1 . 1.447(3) ?
    S1 O2 . 1.450(3) ?
    S1 C1 . 1.832(5) ?
    S2 O6 . 1.426(3) ?
    S2 O5 . 1.443(3) ?
    S2 O4 . 1.445(3) ?
    S2 C2 . 1.822(5) ?
    S3 O9 . 1.429(3) ?
    S3 O7 . 1.444(3) ?
    S3 O8 . 1.449(3) ?
    S3 C3 . 1.829(5) ?
    F1 C1 . 1.322(5) ?
    F2 C1 . 1.320(5) ?
    F3 C1 . 1.326(5) ?
    F4 C2 . 1.340(5) ?
    F5 C2 . 1.333(5) ?
    F6 C2 . 1.320(6) ?
    F7 C3 . 1.333(5) ?
    F8 C3 . 1.332(5) ?
    F9 C3 . 1.324(5) ?
    O1 Pr1 1_455 2.435(3) ?
    O4 Pr1 1_455 2.455(3) ?
    O8 Pr1 1_455 2.473(3) ?
    N1 C4 . 1.130(6) ?
    N2 C6 . 1.134(6) ?
    N3 C8 . 1.142(6) ?
    C4 C5 . 1.464(7) ?
    C5 H5A . 0.9800 ?
    C5 H5B . 0.9800 ?
    C5 H5C . 0.9800 ?
    C6 C7 . 1.457(7) ?
    C7 H7A . 0.9800 ?
    C7 H7B . 0.9800 ?
    C7 H7C . 0.9800 ?
    C8 C9 . 1.457(6) ?
    C9 H9A . 0.9800 ?
    C9 H9B . 0.9800 ?
    C9 H9C . 0.9800 ?
loop_
    _geom_angle_atom_site_label_1
    _geom_angle_atom_site_label_2
    _geom_angle_atom_site_label_3
    _geom_angle_site_symmetry_1
    _geom_angle_site_symmetry_3
    _geom_angle
    _geom_angle_publ_flag
    O1 Pr1 O4 1_655 1_655 75.59(11) ?
    O1 Pr1 O7 1_655 . 139.23(11) ?
    O4 Pr1 O7 1_655 . 139.22(11) ?
    O1 Pr1 O2 1_655 . 88.88(10) ?
    O4 Pr1 O2 1_655 . 137.29(10) ?
    O7 Pr1 O2 . . 75.57(10) ?
    O1 Pr1 O5 1_655 . 137.30(11) ?
    O4 Pr1 O5 1_655 . 88.00(10) ?
    O7 Pr1 O5 . . 76.01(10) ?
    O2 Pr1 O5 . . 76.90(11) ?
    O1 Pr1 O8 1_655 1_655 77.31(10) ?
    O4 Pr1 O8 1_655 1_655 79.12(10) ?
    O7 Pr1 O8 . 1_655 88.37(10) ?
    O2 Pr1 O8 . 1_655 136.43(10) ?
    O5 Pr1 O8 . 1_655 138.43(10) ?
    O1 Pr1 N1 1_655 . 71.04(11) ?
    O4 Pr1 N1 1_655 . 137.12(11) ?
    O7 Pr1 N1 . . 68.20(11) ?
    O2 Pr1 N1 . . 68.43(11) ?
    O5 Pr1 N1 . . 134.88(11) ?
    O8 Pr1 N1 1_655 . 68.00(11) ?
    O1 Pr1 N2 1_655 . 70.21(11) ?
    O4 Pr1 N2 1_655 . 70.03(11) ?
    O7 Pr1 N2 . . 132.10(10) ?
    O2 Pr1 N2 . . 67.28(11) ?
    O5 Pr1 N2 . . 67.15(11) ?
    O8 Pr1 N2 1_655 . 139.51(10) ?
    N1 Pr1 N2 . . 120.35(12) ?
    O1 Pr1 N3 1_655 . 136.38(11) ?
    O4 Pr1 N3 1_655 . 71.01(11) ?
    O7 Pr1 N3 . . 68.24(11) ?
    O2 Pr1 N3 . . 134.74(10) ?
    O5 Pr1 N3 . . 68.85(11) ?
    O8 Pr1 N3 1_655 . 69.59(11) ?
    N1 Pr1 N3 . . 118.54(12) ?
    N2 Pr1 N3 . . 120.91(12) ?
    O3 S1 O1 . . 115.7(2) ?
    O3 S1 O2 . . 115.4(2) ?
    O1 S1 O2 . . 112.91(19) ?
    O3 S1 C1 . . 104.8(2) ?
    O1 S1 C1 . . 103.3(2) ?
    O2 S1 C1 . . 102.54(19) ?
    O6 S2 O5 . . 115.65(19) ?
    O6 S2 O4 . . 114.9(2) ?
    O5 S2 O4 . . 113.45(19) ?
    O6 S2 C2 . . 105.1(2) ?
    O5 S2 C2 . . 102.6(2) ?
    O4 S2 C2 . . 102.99(19) ?
    O9 S3 O7 . . 115.75(18) ?
    O9 S3 O8 . . 115.15(19) ?
    O7 S3 O8 . . 112.91(18) ?
    O9 S3 C3 . . 105.0(2) ?
    O7 S3 C3 . . 102.39(19) ?
    O8 S3 C3 . . 103.59(19) ?
    S1 O1 Pr1 . 1_455 170.4(2) ?
    S1 O2 Pr1 . . 151.05(19) ?
    S2 O4 Pr1 . 1_455 162.7(2) ?
    S2 O5 Pr1 . . 161.1(2) ?
    S3 O7 Pr1 . . 169.2(2) ?
    S3 O8 Pr1 . 1_455 155.19(18) ?
    C4 N1 Pr1 . . 175.9(4) ?
    C6 N2 Pr1 . . 174.3(3) ?
    C8 N3 Pr1 . . 156.4(3) ?
    F2 C1 F1 . . 109.2(4) ?
    F2 C1 F3 . . 108.1(4) ?
    F1 C1 F3 . . 108.5(4) ?
    F2 C1 S1 . . 110.0(3) ?
    F1 C1 S1 . . 109.9(3) ?
    F3 C1 S1 . . 111.1(3) ?
    F6 C2 F5 . . 107.8(4) ?
    F6 C2 F4 . . 107.8(4) ?
    F5 C2 F4 . . 108.2(4) ?
    F6 C2 S2 . . 112.9(3) ?
    F5 C2 S2 . . 110.0(3) ?
    F4 C2 S2 . . 110.0(3) ?
    F9 C3 F8 . . 108.5(4) ?
    F9 C3 F7 . . 108.1(4) ?
    F8 C3 F7 . . 108.3(4) ?
    F9 C3 S3 . . 111.7(3) ?
    F8 C3 S3 . . 110.3(3) ?
    F7 C3 S3 . . 109.8(3) ?
    N1 C4 C5 . . 179.8(6) ?
    C4 C5 H5A . . 109.5 ?
    C4 C5 H5B . . 109.5 ?
    H5A C5 H5B . . 109.5 ?
    C4 C5 H5C . . 109.5 ?
    H5A C5 H5C . . 109.5 ?
    H5B C5 H5C . . 109.5 ?
    N2 C6 C7 . . 179.2(5) ?
    C6 C7 H7A . . 109.5 ?
    C6 C7 H7B . . 109.5 ?
    H7A C7 H7B . . 109.5 ?
    C6 C7 H7C . . 109.5 ?
    H7A C7 H7C . . 109.5 ?
    H7B C7 H7C . . 109.5 ?
    N3 C8 C9 . . 177.2(5) ?
    C8 C9 H9A . . 109.5 ?
    C8 C9 H9B . . 109.5 ?
    H9A C9 H9B . . 109.5 ?
    C8 C9 H9C . . 109.5 ?
    H9A C9 H9C . . 109.5 ?
    H9B C9 H9C . . 109.5 ?
_iucr_refine_instructions_details
;
TITL I in P-1
CELL 0.71073   5.8044  10.5062  18.9887  97.307  94.163  91.695
ZERR    2.00   0.0006   0.0010   0.0019   0.001   0.001   0.001
LATT 1
SFAC C  H  N  O  F  S  Pr
UNIT 18 18 6 18 18 6 2
L.S. 24
FMAP 2
PLAN 10
ACTA 50
SIZE 0.009 0.018 0.244
TEMP -170.000
BOND $H
WGHT    0.016900    4.422000
FVAR       0.14740   0.08336
PR1   7    1.075348    0.079777    0.262548    11.00000    0.00653    0.01308 =
         0.01839    0.00089    0.00174   -0.00110
S1    6    0.562497    0.183457    0.150669    11.00000    0.01181    0.01620 =
         0.01977    0.00386    0.00234   -0.00059
S2    6    0.611648    0.182941    0.391622    11.00000    0.01038    0.01824 =
         0.01768   -0.00150    0.00182   -0.00124
S3    6    0.552610   -0.164877    0.246091    11.00000    0.01011    0.01240 =
         0.02150    0.00173    0.00133   -0.00111
F1    5    0.694677    0.392153    0.102375    11.00000    0.06921    0.02562 =
         0.05128    0.01603    0.02936   -0.00473
F2    5    0.330944    0.377761    0.117115    11.00000    0.04510    0.02803 =
         0.05940    0.00716   -0.02052    0.01381
F3    5    0.575499    0.424516    0.207461    11.00000    0.03259    0.02045 =
         0.03514   -0.00135    0.00123    0.00048
F4    5    0.799651    0.394911    0.460877    11.00000    0.03121    0.03603 =
         0.05549   -0.01777   -0.01365   -0.00675
F5    5    0.425803    0.382760    0.456487    11.00000    0.03574    0.03194 =
         0.05608   -0.01651    0.02195    0.00396
F6    5    0.597548    0.422609    0.365023    11.00000    0.02761    0.01987 =
         0.05552    0.00507    0.00171   -0.00037
F7    5    0.719254   -0.322260    0.146998    11.00000    0.03065    0.02664 =
         0.03810   -0.00342    0.00871    0.01152
F8    5    0.347427   -0.335681    0.148025    11.00000    0.02926    0.02625 =
         0.04195   -0.00682    0.00126   -0.01401
F9    5    0.511961   -0.177049    0.106817    11.00000    0.02356    0.03150 =
         0.02220    0.00314    0.00058    0.00120
O1    4    0.383809    0.157806    0.196878    11.00000    0.01637    0.02169 =
         0.03487    0.00357    0.01028   -0.00181
O2    4    0.793704    0.177261    0.184147    11.00000    0.01375    0.02149 =
         0.02922    0.00455   -0.00213   -0.00016
O3    4    0.527821    0.122480    0.079353    11.00000    0.03072    0.02790 =
         0.02276   -0.00097    0.00093   -0.00024
O4    4    0.386386    0.154048    0.354497    11.00000    0.01409    0.02055 =
         0.02975   -0.00194   -0.00366   -0.00329
O5    4    0.798366    0.172531    0.345266    11.00000    0.01982    0.01984 =
         0.02989   -0.00016    0.01108    0.00230
O6    4    0.648941    0.127676    0.456089    11.00000    0.02431    0.03441 =
         0.02285    0.00510    0.00351    0.00297
O7    4    0.743056   -0.074646    0.243094    11.00000    0.01200    0.02230 =
         0.02749    0.00338    0.00010   -0.00901
O8    4    0.332295   -0.104041    0.250435    11.00000    0.01459    0.01706 =
         0.02418    0.00104    0.00313    0.00231
O9    4    0.592416   -0.259476    0.292930    11.00000    0.02083    0.02036 =
         0.03043    0.01096    0.00128   -0.00037
N1    3    1.040609   -0.043272    0.132951    11.00000    0.01394    0.02901 =
         0.02388    0.00083    0.00146    0.00095
N2    3    1.103333    0.333939    0.283514    11.00000    0.01290    0.02041 =
         0.03173    0.00384    0.00313   -0.00249
N3    3    1.045576   -0.054594    0.370837    11.00000    0.01653    0.02205 =
         0.02554    0.00172    0.00286    0.00229
C1    1    0.539598    0.355102    0.144018    11.00000    0.02496    0.01832 =
         0.02901    0.00756    0.00112    0.00086
C2    1    0.608066    0.355338    0.419279    11.00000    0.01779    0.02523 =
         0.03411   -0.00963    0.00051   -0.00173
C3    1    0.530895   -0.254458    0.156608    11.00000    0.01567    0.01729 =
         0.02696   -0.00554    0.00216   -0.00028
C4    1    1.018503   -0.101895    0.078586    11.00000    0.01272    0.02919 =
         0.02416    0.00486    0.00239    0.00044
C5    1    0.989170   -0.177756    0.008099    11.00000    0.03772    0.05137 =
         0.02107   -0.00638    0.00178    0.00009
AFIX 137
H5A   2    0.978813   -0.269289    0.013374    11.00000   21.00000
H5B   2    1.121884   -0.160737   -0.018885    11.00000   21.00000
H5C   2    0.847175   -0.154024   -0.017375    11.00000   21.00000
AFIX   0
C6    1    1.097855    0.442404    0.294752    11.00000    0.01201    0.02251 =
         0.04416    0.00370    0.00598   -0.00156
C7    1    1.087912    0.581609    0.309601    11.00000    0.03223    0.01560 =
         0.12289    0.00159    0.02214   -0.00050
AFIX 137
H7A   2    0.947127    0.609784    0.285435    11.00000   21.00000
H7B   2    1.223561    0.621901    0.292293    11.00000   21.00000
H7C   2    1.086361    0.606742    0.361061    11.00000   21.00000
AFIX   0
C8    1    0.955111   -0.107961    0.410457    11.00000    0.01707    0.02159 =
         0.02457    0.00193    0.00015    0.00138
C9    1    0.829134   -0.173757    0.459771    11.00000    0.02239    0.04082 =
         0.02308    0.01009    0.00251   -0.00468
AFIX 137
H9A   2    0.709470   -0.118435    0.479007    11.00000   21.00000
H9B   2    0.936498   -0.193254    0.498863    11.00000   21.00000
H9C   2    0.756715   -0.253829    0.434606    11.00000   21.00000
HKLF 4
REM  owit9 in P-1
REM R1 =  0.0355 for   4674 Fo > 4sig(Fo)  and  0.0441 for all   5251 data
REM    311 parameters refined using      0 restraints
END
WGHT      0.0167      4.4495
REM Highest difference peak  1.038,  deepest hole -1.152,  1-sigma level  0.136
Q1    1   0.5753 -0.4038  0.2657  11.00000  0.05    1.04
Q2    1   0.8089 -0.1846  0.2186  11.00000  0.05    1.03
Q3    1   1.0466  0.1434  0.2353  11.00000  0.05    0.98
Q4    1   1.0696  0.0513  0.2173  11.00000  0.05    0.98
Q5    1   1.0691  0.1045  0.3085  11.00000  0.05    0.92
Q6    1   0.5405 -0.2012  0.1985  11.00000  0.05    0.80
Q7    1   1.0533  0.2006  0.2823  11.00000  0.05    0.76
Q8    1   1.0900  0.0114  0.2816  11.00000  0.05    0.72
Q9    1   0.6029  0.2736  0.4067  11.00000  0.05    0.68
Q10   1   0.1529  0.2020  0.3261  11.00000  0.05    0.65
;
data_global
_journal_date_recd_electronic     2012-11-26
_journal_date_accepted     2012-12-03
_journal_name_full     'Acta Crystallographica, Section E'
_journal_year     2013
_journal_volume     69
_journal_issue      1
_journal_page_first     m21
_journal_page_last     m21
_journal_paper_category     QM
_journal_paper_doi     10.1107/S1600536812049525
_journal_coeditor_code     VN2063
_publ_contact_author_name     'Olaf Walter'
_publ_contact_author_address
;
European Commission
Joint Research Centre
Institute for Transuranium Elements
Hermann-von-Helmholtz-Platz 1
76344 Eggenstein-Leopoldshafen
Germany
;
_publ_contact_author_email     'olaf.walter@ec.europa.eu'
_publ_contact_author_fax     ?
_publ_contact_author_phone     '+497247951155'
_publ_section_title
;\
<i>catena</i>-Poly[[tris(acetonitrile-\k<i>N</i>)praseodymium(III)]tris(\m-\
trifluoromethanesulfonato-\k^2^<i>O</i>:<i>O</i>')]
;
loop_
    _publ_author_name
    _publ_author_footnote
    _publ_author_address
    'Apostolidis, Christos' .
;
European Commission
Joint Research Centre
Institute for Transuranium Elements
Hermann-von-Helmholtz-Platz 1
76344 Eggenstein-Leopoldshafen
Germany
;
    'Walter, Olaf'
;
Also affiliated to: IKFT,
KIT-Campus Nord,
Hermann-von-Helmholtz-Platz 1,
76344 Eggenstein-Leopoldshafen,
Germany.
;
;
European Commission
Joint Research Centre
Institute for Transuranium Elements
Hermann-von-Helmholtz-Platz 1
76344 Eggenstein-Leopoldshafen
Germany
;
