# Supplementary material for: catena-Poly[[tris­(acetonitrile-κN)praseodymium(III)]tris­(μ-trifluoro­methane­sulfonato-κ2 O:O′)]
Source: Acta Crystallogr Sect E Struct Rep Online. 2012 Dec 8;69(Pt 1):m21. doi: 10.1107/S1600536812049525 (PMC3588273; doi:10.1107/S1600536812049525)
Supplement: Supplementary file 2 [file e-69-00m21-Isup2.hkl]

# 
# h,k,l, Fc-squared, Fo-squared, sigma(Fo-squared) and status flag 
# 
data_I
_shelx_title ' owit9 in P-1' 
_shelx_refln_list_code          4 
_shelx_F_calc_maximum      207.96 
_exptl_crystal_F_000       688.00 
_reflns_d_resolution_high  0.7513 
 
loop_ 
 _symmetry_equiv_pos_as_xyz 
 'x, y, z' 
 '-x, -y, -z' 
 
_cell_length_a     5.8044 
_cell_length_b    10.5062 
_cell_length_c    18.9887 
_cell_angle_alpha  97.307 
_cell_angle_beta   94.163 
_cell_angle_gamma  91.695 
 
_shelx_F_squared_multiplier     1.000 
 
loop_ 
 _refln_index_h 
 _refln_index_k 
 _refln_index_l 
 _refln_F_squared_calc 
 _refln_F_squared_meas 
 _refln_F_squared_sigma 
 _refln_observed_status 
   1   0   0     2535.95     2562.86     50.35 o 
   2   0   0    14324.29    16526.72    291.27 o 
   3   0   0     1118.54     1215.05     42.85 o 
   4   0   0     1698.85     1705.55     55.49 o 
   5   0   0      113.03       93.62     23.86 o 
   6   0   0     5105.76     5123.42    112.34 o 
   7   0   0     1711.78     1661.61     60.73 o 
  -7   1   0     1851.36     1863.60     76.00 o 
  -6   1   0     2834.75     2682.38    103.54 o 
  -5   1   0       35.80       17.80     26.12 o 
  -4   1   0     1937.42     2110.57     53.30 o 
  -3   1   0     3193.83     3675.27     81.42 o 
  -2   1   0    18579.45    18685.40    307.68 o 
  -1   1   0     8473.02     9023.92     90.37 o 
   0   1   0    19291.63    18993.80    201.42 o 
   1   1   0    10021.52    10358.93    117.75 o 
   2   1   0      687.66      743.86     17.32 o 
   3   1   0      570.88      670.82     17.56 o 
   4   1   0     1618.20     1549.80     28.70 o 
   5   1   0     3398.72     3350.40     65.65 o 
   6   1   0      669.26      671.49     32.62 o 
   7   1   0     1406.29     1410.91     49.43 o 
  -7   2   0     1270.71     1157.15    107.69 o 
  -6   2   0      206.73      192.42     30.33 o 
  -5   2   0       19.48        2.49     22.76 o 
  -4   2   0     1200.31     1324.06     36.33 o 
  -3   2   0     9671.91    10025.63    105.09 o 
  -2   2   0     5231.53     5385.65     58.73 o 
  -1   2   0    28954.68    28096.72    340.27 o 
   0   2   0      536.03      483.48     13.08 o 
   1   2   0     8048.47     8195.19    175.74 o 
   2   2   0     1207.67     1148.98     22.93 o 
   3   2   0     1956.49     1807.95     31.23 o 
   4   2   0     1923.17     1951.61     46.45 o 
   5   2   0     6577.60     6382.53    117.14 o 
   6   2   0     1083.43     1181.87     75.87 o 
   7   2   0      561.16      569.96     47.01 o 
  -7   3   0      597.18      543.92     48.24 o 
  -6   3   0      236.54      297.67     35.87 o 
  -5   3   0       22.82      200.49     23.15 o 
  -4   3   0     4994.65     5015.38     79.64 o 
  -3   3   0     8147.74     8511.69     95.42 o 
  -2   3   0     2137.92     2222.12     31.61 o 
  -1   3   0     6265.80     5831.94     86.72 o 
   0   3   0     6741.09     6785.59    122.30 o 
   1   3   0     3549.82     3640.15     65.57 o 
   2   3   0    17102.96    17104.20    242.46 o 
   3   3   0      655.21      774.57     24.72 o 
   4   3   0     3641.48     3729.37     72.20 o 
   5   3   0     5624.20     5612.99    108.64 o 
   6   3   0       51.49       76.29     47.77 o 
   7   3   0      114.31      169.00     29.78 o 
  -7   4   0       37.09       -5.92     54.31 o 
  -6   4   0     1262.07     1150.74     47.25 o 
  -5   4   0     2684.42     2608.29     77.59 o 
  -4   4   0     2803.37     2891.87     60.85 o 
  -3   4   0     1209.36     1053.82     27.02 o 
  -2   4   0     1015.21     1418.50     27.35 o 
  -1   4   0    11193.39    10776.77    162.10 o 
   0   4   0    38148.87    38216.75    407.02 o 
   1   4   0     3723.53     3584.15     50.60 o 
   2   4   0     4675.13     4940.84     83.07 o 
   3   4   0     5845.40     5878.57     99.30 o 
   4   4   0      251.44      709.95     81.21 o 
   5   4   0     1182.43     1115.52     46.76 o 
   6   4   0        0.44      100.99     27.83 o 
   7   4   0     2034.15     1643.15    181.81 o 
  -7   5   0      737.66      714.86     52.96 o 
  -6   5   0     1211.15     1218.05     51.14 o 
  -5   5   0     5052.85     5131.64    105.20 o 
  -4   5   0      718.53      687.69     38.49 o 
  -3   5   0      159.09      451.80     32.19 o 
  -2   5   0      251.63      239.03     31.60 o 
  -1   5   0     5998.84     5764.16     71.93 o 
   0   5   0      123.50      183.33     17.74 o 
   1   5   0    18684.83    18371.88    201.58 o 
   2   5   0     2347.47     2332.87     52.63 o 
   3   5   0     2968.82     2959.15     63.98 o 
   4   5   0      730.49      727.33     35.63 o 
   5   5   0     2097.91     2023.16     88.11 o 
   6   5   0       93.23      100.44     28.79 o 
  -6   6   0      989.05      981.57     69.95 o 
  -5   6   0     1667.73     1656.14     60.01 o 
  -4   6   0      735.44      755.63     42.72 o 
  -3   6   0      904.62      989.63     46.23 o 
  -2   6   0     1094.02     1144.78     55.66 o 
  -1   6   0    13272.75    12713.90    197.44 o 
   0   6   0     1082.95     1031.59     28.28 o 
   1   6   0     8419.36     8176.46     97.91 o 
   2   6   0     1084.94     1214.71     62.70 o 
   3   6   0      274.82      313.59     27.63 o 
   4   6   0       73.12      278.33     31.12 o 
   5   6   0     3285.51     3223.53     80.85 o 
   6   6   0     2314.85     2465.79     73.13 o 
  -6   7   0      148.46      102.51     45.51 o 
  -5   7   0      396.55      484.85     41.73 o 
  -4   7   0        3.10       -8.13     30.46 o 
  -3   7   0     3142.62     3131.37     81.70 o 
  -2   7   0      808.39      764.13     42.27 o 
  -1   7   0     7347.51     6803.05    225.27 o 
   0   7   0     2480.30     2373.36     45.19 o 
   1   7   0     4059.48     3962.20     69.95 o 
   2   7   0      279.66      344.69     22.45 o 
   3   7   0      331.12      395.11     31.54 o 
   4   7   0      215.57      269.43     32.67 o 
   5   7   0     2989.36     2903.86     78.42 o 
   6   7   0     3171.61     3147.44     85.89 o 
  -6   8   0      640.34      700.74     51.79 o 
  -5   8   0      313.80      291.27     65.90 o 
  -4   8   0     1221.00     1277.18     60.06 o 
  -3   8   0      495.19      605.04     47.77 o 
  -2   8   0     9533.93     8911.46    164.17 o 
  -1   8   0     3526.70     3448.96     75.74 o 
   0   8   0     6225.36     5816.21    104.79 o 
   1   8   0        9.65       -5.73     19.40 o 
   2   8   0     1115.94     1208.92     39.04 o 
   3   8   0      852.02      903.49     41.41 o 
   4   8   0     3763.52     3835.84    127.29 o 
   5   8   0     1396.92     1338.52     58.18 o 
  -5   9   0     1620.76     1719.06     95.20 o 
  -4   9   0     3649.07     3773.99     98.38 o 
  -3   9   0      101.27      136.37     37.42 o 
  -2   9   0     6929.47     6744.51    147.62 o 
  -1   9   0      108.87      149.01     29.16 o 
   0   9   0     2691.03     2955.25    106.32 o 
   1   9   0      497.12      693.67     49.77 o 
   2   9   0     2726.19     2626.21     72.64 o 
   3   9   0     1169.96     1304.03     49.24 o 
   4   9   0     3688.71     3773.50     92.77 o 
   5   9   0      149.85      160.36     36.17 o 
  -5  10   0     1075.08     1003.17     68.76 o 
  -4  10   0     1549.70     1527.52     71.75 o 
  -3  10   0     1990.45     2022.51     91.44 o 
  -2  10   0      708.45      780.77     83.18 o 
  -1  10   0       29.51      115.37     59.38 o 
   0  10   0      129.18      190.68     39.67 o 
   1  10   0     1768.59     1822.66    116.45 o 
   2  10   0      517.72      639.27     66.20 o 
   3  10   0     3258.85     3198.96     85.19 o 
   4  10   0     1510.05     1543.99     61.69 o 
  -4  11   0      914.84      975.45     63.92 o 
  -3  11   0     1365.80     1450.24     73.81 o 
  -2  11   0      134.39      169.25     41.84 o 
  -1  11   0      286.58      500.20     58.01 o 
   0  11   0     3469.81     3336.00    156.72 o 
   1  11   0     1020.96      888.78     86.99 o 
   2  11   0     2231.22     2126.93    111.12 o 
   3  11   0      968.67      931.29     81.42 o 
  -3  12   0      760.44      945.74    101.25 o 
  -2  12   0     2060.69     1923.92    152.81 o 
  -1  12   0       19.36      108.12     45.39 o 
   0  12   0     5005.02     4219.27    220.93 o 
   1  12   0     1328.90     1193.01    103.10 o 
   2  12   0      160.46      185.56     78.02 o 
   3  12   0      499.33      700.99    152.81 o 
  -2  13   0      223.42      386.16     99.88 o 
  -1  13   0     1099.27      987.73    108.16 o 
   0  13   0      457.03      491.57     83.77 o 
   1  13   0     1471.09     1461.81    122.43 o 
   2  13   0        1.87     -126.57    126.57 o 
  -2 -13   1       75.86     -130.26    130.26 o 
  -1 -13   1     1146.12     1244.56    113.23 o 
   0 -13   1        0.63       95.28     63.06 o 
   1 -13   1       23.26       68.00     47.19 o 
   2 -13   1      570.93      467.17    103.56 o 
   3 -13   1     1199.41      695.92    156.03 o 
  -2 -12   1     2347.59     2295.44    243.94 o 
  -1 -12   1      208.43      271.10     63.06 o 
   0 -12   1        3.04       31.30     59.37 o 
   1 -12   1      767.15      860.01    104.48 o 
   2 -12   1     2425.20     2621.68    174.44 o 
   3 -12   1     1188.20     1190.46     70.50 o 
  -3 -11   1        3.34       69.15     50.76 o 
  -2 -11   1      450.30      485.94    118.98 o 
  -1 -11   1     1591.65     1441.56    106.78 o 
   0 -11   1      634.33      659.87     58.69 o 
   1 -11   1     2082.56     1809.10    191.01 o 
   2 -11   1     1338.61     1399.74     65.71 o 
   3 -11   1      795.44      994.20     88.22 o 
   4 -11   1      207.58      157.48     46.28 o 
  -5 -10   1      634.55      640.13     56.34 o 
  -4 -10   1      798.80      847.80     49.52 o 
  -3 -10   1       44.33      206.25     31.16 o 
  -2 -10   1       89.97      126.11     51.55 o 
  -1 -10   1     2351.63     2463.12     94.45 o 
   0 -10   1     3104.56     2844.30    106.24 o 
   1 -10   1     2218.06     2047.78    101.51 o 
   2 -10   1      407.55      464.49     45.10 o 
   3 -10   1      507.87      612.41     50.52 o 
   4 -10   1      138.49      167.24     42.65 o 
   5 -10   1      210.16      277.63     47.98 o 
  -5  -9   1      510.17      583.73     46.33 o 
  -4  -9   1      110.94      145.50     32.44 o 
  -3  -9   1       25.57       71.96     26.11 o 
  -2  -9   1     4624.82     4717.60     87.06 o 
  -1  -9   1      399.73      417.81     51.32 o 
   0  -9   1     3810.47     3579.31    118.55 o 
   1  -9   1     2397.39     2333.46     75.95 o 
   2  -9   1      731.32      742.15     48.66 o 
   3  -9   1       12.14       85.05     35.52 o 
   4  -9   1     2180.96     2318.97    101.44 o 
   5  -9   1      559.54      558.77     67.23 o 
  -5  -8   1      385.94      459.36     41.91 o 
  -4  -8   1     3623.93     3582.37    119.98 o 
  -3  -8   1      466.11      623.81     36.70 o 
  -2  -8   1    13460.83    13355.55    199.77 o 
  -1  -8   1     2103.98     2258.66     61.27 o 
   0  -8   1     1097.93     1133.75     75.57 o 
   1  -8   1     1866.02     1734.18     53.50 o 
   2  -8   1      141.07      253.49     36.29 o 
   3  -8   1     3081.71     3037.12     82.19 o 
   4  -8   1     2554.81     2560.43     78.59 o 
   5  -8   1     2386.02     2396.37     76.12 o 
   6  -8   1     2183.03     2118.11     86.04 o 
  -6  -7   1      203.77      216.77     37.70 o 
  -5  -7   1      212.25      298.03     44.64 o 
  -4  -7   1     3271.41     3305.57     82.16 o 
  -3  -7   1     6595.63     6333.35    112.76 o 
  -2  -7   1     1326.68     1317.15     46.25 o 
  -1  -7   1     2079.47     2056.65     46.05 o 
   0  -7   1      243.37      258.11     18.58 o 
   1  -7   1      503.82      634.49     45.77 o 
   2  -7   1      680.82      668.14     40.20 o 
   3  -7   1     3722.67     3754.28     88.97 o 
   4  -7   1     1475.11     1415.37     57.19 o 
   5  -7   1     4332.56     4144.01     98.13 o 
   6  -7   1      281.56      272.35     42.69 o 
  -6  -6   1      636.76      639.83     49.16 o 
  -5  -6   1     3209.17     3080.28     79.12 o 
  -4  -6   1     1262.94     1253.78     52.82 o 
  -3  -6   1     5125.43     5094.55     93.86 o 
  -2  -6   1     3811.64     3813.34     78.96 o 
  -1  -6   1     2461.73     2285.94     50.60 o 
   0  -6   1     2923.38     2882.03     43.27 o 
   1  -6   1      920.04     1012.72     35.03 o 
   2  -6   1     5933.53     6101.77    100.93 o 
   3  -6   1     4673.35     4773.13     99.77 o 
   4  -6   1     2141.44     2033.71     62.98 o 
   5  -6   1     1482.37     1564.88     57.60 o 
   6  -6   1        1.46      -29.76     29.76 o 
  -6  -5   1      604.13      662.50     41.65 o 
  -5  -5   1     8748.72     8429.82    161.56 o 
  -4  -5   1      101.85      178.73     27.49 o 
  -3  -5   1     5954.04     6168.55    105.89 o 
  -2  -5   1      251.54      304.56     26.39 o 
  -1  -5   1       20.55      177.16     27.99 o 
   0  -5   1       11.89       35.78     14.23 o 
   1  -5   1     9003.03     8897.38    124.11 o 
   2  -5   1     4211.01     4009.73     62.19 o 
   3  -5   1     8124.18     7983.07    140.87 o 
   4  -5   1      137.28      119.12     27.16 o 
   5  -5   1       98.27      102.98     28.70 o 
   6  -5   1      374.36      351.57     66.88 o 
   7  -5   1      166.35      188.55     33.81 o 
  -7  -4   1     1544.70     1587.00    182.73 o 
  -6  -4   1     1296.05     1192.81     50.36 o 
  -5  -4   1     3257.04     3279.19     95.13 o 
  -4  -4   1     2545.78     2489.29     63.36 o 
  -3  -4   1     2283.75     2352.96     53.58 o 
  -2  -4   1     2457.72     3145.45     86.16 o 
  -1  -4   1     8926.33     8597.95    105.22 o 
   0  -4   1       76.42      131.54     12.22 o 
   1  -4   1    14441.23    13495.18    177.05 o 
   2  -4   1     7026.13     6863.00     78.94 o 
   3  -4   1       25.12       40.52     10.95 o 
   4  -4   1      218.55      361.94     27.91 o 
   5  -4   1     2266.23     2323.26     60.73 o 
   6  -4   1     1812.88     2012.54     57.60 o 
   7  -4   1     2045.86     1939.54     71.93 o 
  -7  -3   1     1303.41     1259.04     52.65 o 
  -6  -3   1     3089.58     3006.68     74.27 o 
  -5  -3   1       11.72       -3.65     22.19 o 
  -4  -3   1     5499.39     5502.51    109.36 o 
  -3  -3   1     7265.80     7114.01     99.94 o 
  -2  -3   1      513.50      647.96     56.35 o 
  -1  -3   1     2886.94     2614.55     41.91 o 
   0  -3   1    18544.59    17327.94    197.85 o 
   1  -3   1       44.31      202.21     17.94 o 
   2  -3   1      380.05      294.10     11.48 o 
   3  -3   1      444.87      632.36     17.29 o 
   4  -3   1     1333.76     1372.79     29.05 o 
   5  -3   1     5234.17     5092.62     96.40 o 
   6  -3   1     1704.02     1682.47     91.37 o 
   7  -3   1     3637.65     3241.39    273.40 o 
  -7  -2   1     1172.48     1286.06     63.51 o 
  -6  -2   1     1411.22     1493.25     50.38 o 
  -5  -2   1     2162.17     2156.53     57.58 o 
  -4  -2   1     1061.29     1120.19     36.94 o 
  -3  -2   1     7415.71     7452.15     88.67 o 
  -2  -2   1     4854.17     5044.54     61.39 o 
  -1  -2   1    21141.15    20093.74    303.96 o 
   0  -2   1      538.14      610.03     14.59 o 
   1  -2   1      182.38      153.50      9.23 o 
   2  -2   1     4686.67     4794.25     52.72 o 
   3  -2   1     2029.27     2116.10     49.92 o 
   4  -2   1     4071.65     4235.76     83.16 o 
   5  -2   1     3766.18     3812.48    119.69 o 
   6  -2   1     2091.81     2044.11     78.44 o 
   7  -2   1     3057.85     2732.99    146.00 o 
  -7  -1   1      188.42      238.28     29.79 o 
  -6  -1   1      497.58      503.89     32.07 o 
  -5  -1   1     3017.17     3229.07     65.77 o 
  -4  -1   1     1548.90     1558.49     29.91 o 
  -3  -1   1     3614.84     3945.30     50.95 o 
  -2  -1   1    10514.99    10419.90    127.42 o 
  -1  -1   1     1867.67     2507.81     57.81 o 
   0  -1   1     7993.18     7508.14    108.71 o 
   1  -1   1       69.14       76.97     10.13 o 
   2  -1   1      107.50      129.78     16.29 o 
   3  -1   1    13791.91    14534.47    217.79 o 
   4  -1   1     8257.85     8389.94    130.74 o 
   5  -1   1     1033.91     1252.13     51.79 o 
   6  -1   1     2434.57     2418.66     97.37 o 
   7  -1   1      498.69      546.09     96.20 o 
  -7   0   1        2.97       15.87     23.29 o 
  -6   0   1     2426.13     3080.40     66.90 o 
  -5   0   1      609.86      626.74     29.89 o 
  -4   0   1    36087.77    39901.34    513.16 o 
  -3   0   1     5358.99     5769.07     78.42 o 
  -2   0   1    25900.82    27805.20    318.12 o 
  -1   0   1     1189.31     1141.63     17.22 o 
   0   0   1      185.11      131.65      6.89 o 
   1   0   1      414.97      467.94     20.13 o 
   2   0   1    13261.12    14016.31    226.52 o 
   3   0   1     5633.23     5993.84    106.61 o 
   4   0   1     9871.64    10621.46    179.07 o 
   5   0   1      671.08      725.38     47.81 o 
   6   0   1      249.96      369.42     53.34 o 
   7   0   1      713.21      724.15     83.05 o 
  -7   1   1      373.06      369.32     30.36 o 
  -6   1   1     5091.60     5046.28     92.60 o 
  -5   1   1      487.75      549.32     26.78 o 
  -4   1   1    16686.27    16961.02    194.60 o 
  -3   1   1      869.14     1150.80     22.73 o 
  -2   1   1     2021.46     1950.56     28.21 o 
  -1   1   1       56.36       62.72      7.45 o 
   0   1   1     6041.46     6054.53     79.84 o 
   1   1   1     5062.23     5271.66     62.66 o 
   2   1   1      311.63      219.76     12.94 o 
   3   1   1     8211.36     8730.27    103.11 o 
   4   1   1      473.45      481.90     18.55 o 
   5   1   1       84.55      777.05     57.72 o 
   6   1   1        8.33      -23.59     23.59 o 
   7   1   1     2240.75     2351.40     96.85 o 
  -7   2   1     1713.00     1774.00     76.14 o 
  -6   2   1     2610.84     2744.85     59.96 o 
  -5   2   1     3492.31     3602.98     83.49 o 
  -4   2   1     1674.73     1646.16     29.40 o 
  -3   2   1     4679.16     5127.29     59.12 o 
  -2   2   1      890.83     1085.26     26.38 o 
  -1   2   1      861.40      747.08     23.06 o 
   0   2   1     5592.83     5560.86     79.79 o 
   1   2   1    13110.24    12592.77    176.51 o 
   2   2   1     1510.18     1695.78     27.70 o 
   3   2   1     5401.97     5273.33     78.84 o 
   4   2   1        0.55       -6.66     16.27 o 
   5   2   1        5.98       -3.29     19.74 o 
   6   2   1     1524.85     1528.15     69.09 o 
   7   2   1     2222.72     2192.75     65.62 o 
  -7   3   1     1982.13     2102.55     64.70 o 
  -6   3   1     2784.63     2513.63     77.51 o 
  -5   3   1     2647.58     2620.22     59.14 o 
  -4   3   1      439.65      516.42     27.58 o 
  -3   3   1     3275.44     3294.06     44.23 o 
  -2   3   1    11597.91    11546.07    124.68 o 
  -1   3   1      401.88      867.42     51.09 o 
   0   3   1    11662.13    11071.88    131.18 o 
   1   3   1     4496.06     4996.19     71.90 o 
   2   3   1    10041.13    10531.31    126.79 o 
   3   3   1       56.36      484.15     66.74 o 
   4   3   1     2243.40     2181.58     51.24 o 
   5   3   1     1033.49     1037.60     41.39 o 
   6   3   1     3293.89     3417.20     91.94 o 
   7   3   1      665.75      632.47     41.80 o 
  -7   4   1     2291.20     2212.83     65.07 o 
  -6   4   1       15.20       70.22     27.98 o 
  -5   4   1     6529.00     6433.03    121.76 o 
  -4   4   1     2877.54     2633.94     58.58 o 
  -3   4   1     1335.79     1308.39     39.83 o 
  -2   4   1     6199.39     6168.87     85.72 o 
  -1   4   1    13615.61    12971.10    153.91 o 
   0   4   1      932.70     1298.70     38.17 o 
   1   4   1     3446.58     3245.07     79.15 o 
   2   4   1     2947.59     3690.25     72.65 o 
   3   4   1     4399.24     4378.83     94.83 o 
   4   4   1     1794.24     1684.50     47.84 o 
   5   4   1     4524.76     4604.36     94.80 o 
   6   4   1     2812.11     2675.93     69.72 o 
   7   4   1      290.78      182.73    110.00 o 
  -7   5   1      505.65      595.41     85.50 o 
  -6   5   1       12.65      -19.70     28.63 o 
  -5   5   1       48.06       75.11     35.05 o 
  -4   5   1      449.39      502.72     43.35 o 
  -3   5   1     4332.74     4276.79     78.37 o 
  -2   5   1     1738.41     1604.95     37.02 o 
  -1   5   1     9187.48     8745.42    110.16 o 
   0   5   1      286.30      268.13     18.54 o 
   1   5   1      806.75      867.52     22.36 o 
   2   5   1       12.57        6.44     19.24 o 
   3   5   1     6759.25     6718.30    113.06 o 
   4   5   1     2018.08     2057.99     64.88 o 
   5   5   1     2442.38     2387.79     65.84 o 
   6   5   1     1534.92     1477.96     55.71 o 
  -6   6   1       33.56       53.90     34.35 o 
  -5   6   1     4122.98     3996.34     93.20 o 
  -4   6   1      438.45      508.47     38.22 o 
  -3   6   1     5974.71     5935.01    117.22 o 
  -2   6   1     1580.65     1786.47     57.96 o 
  -1   6   1      695.92      613.73     30.13 o 
   0   6   1       47.38      259.13     53.85 o 
   1   6   1     2317.08     2183.20     36.80 o 
   2   6   1     5170.82     5128.24     90.40 o 
   3   6   1     3445.76     3466.54     73.01 o 
   4   6   1     2607.60     2661.65     64.36 o 
   5   6   1     1978.62     2093.28     63.98 o 
   6   6   1       11.35      -28.95     28.95 o 
  -6   7   1      190.88      139.44     39.40 o 
  -5   7   1     3634.27     3640.61     91.99 o 
  -4   7   1      466.86      498.83     41.28 o 
  -3   7   1     3385.26     3424.16     85.80 o 
  -2   7   1      597.41      582.08     39.44 o 
  -1   7   1       33.80       46.62     27.03 o 
   0   7   1       44.17       48.51     15.78 o 
   1   7   1     3108.09     2974.14     57.09 o 
   2   7   1     5068.12     5041.62     81.71 o 
   3   7   1     3231.45     3233.66     71.60 o 
   4   7   1     2057.87     2138.68     60.06 o 
   5   7   1       14.92       21.82     28.82 o 
   6   7   1       75.38      100.27     34.36 o 
  -6   8   1     1433.13      996.02    163.86 o 
  -5   8   1     2232.98     2228.85     95.07 o 
  -4   8   1     3673.52     3609.69     93.14 o 
  -3   8   1     1148.91     1193.33     63.98 o 
  -2   8   1        2.28       87.40     35.87 o 
  -1   8   1     4085.64     4164.57    137.95 o 
   0   8   1     1141.67     1214.00     53.15 o 
   1   8   1     2148.49     2166.48     49.43 o 
   2   8   1     9580.75     9451.68    152.68 o 
   3   8   1      268.32      305.41     29.65 o 
   4   8   1     1269.24     1346.81     55.13 o 
   5   8   1      740.27      847.01     49.86 o 
  -5   9   1       20.01       20.05     38.56 o 
  -4   9   1     1856.94     1955.45     96.06 o 
  -3   9   1        2.39       93.78     36.51 o 
  -2   9   1      950.54      948.51     53.20 o 
  -1   9   1     1909.89     1770.92     57.61 o 
   0   9   1     5308.51     5118.62    185.72 o 
   1   9   1      433.95      439.73     43.11 o 
   2   9   1     2253.07     2382.66     60.45 o 
   3   9   1        1.19       21.07     24.42 o 
   4   9   1       27.48       39.45     29.03 o 
   5   9   1      211.53      213.65     49.76 o 
  -5  10   1       16.24       18.37     42.50 o 
  -4  10   1      152.24      122.54     42.16 o 
  -3  10   1      993.99     1060.92     66.30 o 
  -2  10   1      551.82      650.01     86.03 o 
  -1  10   1     2396.55     1978.42     97.03 o 
   0  10   1     2791.25     2649.93    220.93 o 
   1  10   1     1913.43     1748.09    114.61 o 
   2  10   1        7.11      -18.39     97.58 o 
   3  10   1       72.51      106.79     28.30 o 
   4  10   1      550.82      653.97     45.39 o 
  -4  11   1     1139.60     1288.17     70.47 o 
  -3  11   1      202.69      239.93     54.01 o 
  -2  11   1     2690.80     2608.99    165.01 o 
  -1  11   1     1865.23     1686.81    221.16 o 
   0  11   1      499.04      596.51     79.63 o 
   1  11   1      998.09      874.05     87.45 o 
   2  11   1      283.20      349.26     83.31 o 
   3  11   1       67.66      145.58     62.83 o 
  -3  12   1     1364.22     1205.19    153.96 o 
  -2  12   1     1355.93     1613.24    145.44 o 
  -1  12   1      373.15      408.72     78.71 o 
   0  12   1       17.14      144.52     59.37 o 
   1  12   1        9.92      -13.35     49.25 o 
   2  12   1     1022.38      985.90     86.21 o 
   3  12   1      547.99      455.20    143.60 o 
  -2  13   1       67.46       98.96     84.69 o 
  -1  13   1        6.35       42.80     58.45 o 
   0  13   1       27.86      146.83     62.60 o 
   1  13   1     1143.42     1175.52    112.77 o 
  -2 -13   2      356.27     -144.06    144.06 o 
  -1 -13   2      978.96      926.06    101.26 o 
   0 -13   2     1954.91     1846.13    136.24 o 
   1 -13   2      552.15      524.62     65.36 o 
   2 -13   2      600.83      684.42    112.77 o 
   3 -13   2      195.51      -58.45    127.03 o 
  -3 -12   2      537.27      555.54     89.29 o 
  -2 -12   2     1640.31     1618.30    121.05 o 
  -1 -12   2     1256.03     1021.79     97.58 o 
   0 -12   2     4195.21     3908.34    271.79 o 
   1 -12   2       17.81      114.68     45.09 o 
   2 -12   2      200.88      289.05     84.69 o 
   3 -12   2       13.06      187.52     48.00 o 
  -3 -11   2     1782.74     1740.27    127.95 o 
  -2 -11   2     1328.42     1285.99    102.64 o 
  -1 -11   2     1679.82     1843.23    146.13 o 
   0 -11   2      503.94      511.82     90.21 o 
   1 -11   2       51.18      179.56     45.95 o 
   2 -11   2       25.27       28.82     42.05 o 
   3 -11   2     2471.16     2633.76     88.23 o 
   4 -11   2      349.10      326.40     50.03 o 
  -5 -10   2      583.25      728.94     58.35 o 
  -4 -10   2     1182.95     1071.82     54.69 o 
  -3 -10   2     3572.22     3518.48    180.19 o 
  -2 -10   2      117.09      182.27     53.85 o 
  -1 -10   2     1628.10     1784.48     79.07 o 
   0 -10   2        7.31       60.89     34.17 o 
   1 -10   2      266.16      390.91     35.69 o 
   2 -10   2     1282.15     1202.87     59.63 o 
   3 -10   2     1184.48     1337.49     64.44 o 
   4 -10   2     1143.65     1111.96     61.23 o 
   5 -10   2     1853.98     1925.62     77.68 o 
  -5  -9   2      506.56      507.70     45.57 o 
  -4  -9   2     2228.21     2202.79     70.13 o 
  -3  -9   2      677.87      822.26     42.13 o 
  -2  -9   2     1595.99     1685.84     61.73 o 
  -1  -9   2      454.68      491.23     68.12 o 
   0  -9   2      859.42      974.41     93.20 o 
   1  -9   2      290.05      262.75     30.96 o 
   2  -9   2     5034.04     5086.64    112.63 o 
   3  -9   2      821.71      844.13     51.43 o 
   4  -9   2     2339.14     2643.49     81.52 o 
   5  -9   2      255.88      366.23     44.51 o 
  -5  -8   2     1446.23     1406.04     59.78 o 
  -4  -8   2     2543.70     2556.70     73.60 o 
  -3  -8   2      364.11      387.98     32.60 o 
  -2  -8   2      575.22      712.74     34.59 o 
  -1  -8   2      704.69      704.74     37.33 o 
   0  -8   2     7018.33     6965.69    120.19 o 
   1  -8   2     2080.49     2086.02     52.92 o 
   2  -8   2     3958.95     3922.82     98.65 o 
   3  -8   2     1312.37     1344.41     58.18 o 
   4  -8   2      395.52      419.52     41.43 o 
   5  -8   2      429.61      474.01     78.52 o 
   6  -8   2      288.21      308.46     54.31 o 
  -6  -7   2     2589.32     2408.01     76.39 o 
  -5  -7   2     1268.33     1186.34     54.71 o 
  -4  -7   2      109.49      141.32     30.00 o 
  -3  -7   2       14.75       93.06     26.21 o 
  -2  -7   2       81.97      183.21     29.39 o 
  -1  -7   2     5146.20     5274.57     87.56 o 
   0  -7   2      419.69      422.13     17.80 o 
   1  -7   2     8833.61     8446.16    141.89 o 
   2  -7   2     2531.39     2455.38     64.68 o 
   3  -7   2      141.39      248.56     41.65 o 
   4  -7   2      106.40       58.35     30.77 o 
   5  -7   2     1289.06     1374.81     57.72 o 
   6  -7   2      451.28      464.16     41.85 o 
  -6  -6   2      480.72      567.27     74.54 o 
  -5  -6   2     3362.63     3318.24     83.50 o 
  -4  -6   2      238.71      338.92     33.68 o 
  -3  -6   2     1034.02     1209.50     45.30 o 
  -2  -6   2     1872.74     1908.40     52.89 o 
  -1  -6   2     7089.50     7183.10     87.90 o 
   0  -6   2     5505.44     5377.37     64.89 o 
   1  -6   2     3666.53     3401.49     61.27 o 
   2  -6   2        4.25       24.21     21.09 o 
   3  -6   2      761.47      749.61     40.01 o 
   4  -6   2     2641.67     2602.61     70.55 o 
   5  -6   2     1279.33     1331.55     53.05 o 
   6  -6   2     2953.44     2935.38     78.19 o 
  -6  -5   2        7.19      -27.40     27.40 o 
  -5  -5   2      166.57      350.13     34.04 o 
  -4  -5   2      321.99      323.42     30.91 o 
  -3  -5   2     2526.74     2629.48     60.54 o 
  -2  -5   2     3338.88     3291.67     70.38 o 
  -1  -5   2     7314.27     6975.20     89.77 o 
   0  -5   2     6573.58     6331.13     75.80 o 
   1  -5   2      367.09      445.83     22.00 o 
   2  -5   2     3746.92     3643.52     65.85 o 
   3  -5   2      163.03      342.90     23.19 o 
   4  -5   2     6017.41     5956.54    113.79 o 
   5  -5   2      957.31     1184.21     47.91 o 
   6  -5   2     2915.77     2955.23     74.52 o 
   7  -5   2      331.98      313.47     53.67 o 
  -7  -4   2     1255.60     1286.45    174.90 o 
  -6  -4   2      126.43      257.88     32.59 o 
  -5  -4   2     2036.83     1936.74     59.26 o 
  -4  -4   2     1091.45     1166.52     46.66 o 
  -3  -4   2     3701.14     3625.33     70.80 o 
  -2  -4   2    11717.91    11674.87    172.39 o 
  -1  -4   2     3515.73     3515.58     50.33 o 
   0  -4   2       37.95      963.34     71.34 o 
   1  -4   2     1038.68     1145.58     82.06 o 
   2  -4   2     3486.41     3720.83     47.43 o 
   3  -4   2     4084.87     3889.34     48.72 o 
   4  -4   2     4071.63     4166.13     77.88 o 
   5  -4   2     3736.35     3542.72     71.90 o 
   6  -4   2      420.92      435.55     38.08 o 
   7  -4   2       67.22       53.39    101.72 o 
  -7  -3   2      126.09      181.41     32.24 o 
  -6  -3   2      118.74      146.13     27.83 o 
  -5  -3   2     3138.61     3179.94     75.03 o 
  -4  -3   2     4767.92     4992.40     97.62 o 
  -3  -3   2     1995.69     2250.03     50.30 o 
  -2  -3   2     6093.47     6000.47     94.99 o 
  -1  -3   2      782.94      884.19     25.46 o 
   0  -3   2      172.10      118.65     11.49 o 
   1  -3   2    12112.71    11147.02    154.69 o 
   2  -3   2     8084.14     8029.55     85.10 o 
   3  -3   2     5632.63     5678.62     64.21 o 
   4  -3   2     1652.66     1614.27     35.71 o 
   5  -3   2     1962.42     1944.74     77.42 o 
   6  -3   2        1.15      -36.20     44.19 o 
   7  -3   2       76.97       36.82     92.51 o 
  -7  -2   2     1985.77     2029.60     63.26 o 
  -6  -2   2      159.11      115.81     26.68 o 
  -5  -2   2    10380.84    10159.52    174.85 o 
  -4  -2   2     1734.67     1732.41     49.71 o 
  -3  -2   2     3108.27     3097.01     44.29 o 
  -2  -2   2      650.20      743.55     20.27 o 
  -1  -2   2     4244.35     4119.33     73.34 o 
   0  -2   2     3127.86     3011.44     36.29 o 
   1  -2   2    12005.05    11513.72    120.98 o 
   2  -2   2      575.04      534.73     29.64 o 
   3  -2   2    15597.16    16100.36    239.39 o 
   4  -2   2       68.43       89.45     22.71 o 
   5  -2   2      779.76      826.92     47.11 o 
   6  -2   2      909.34      869.51     69.65 o 
   7  -2   2     1222.78     1213.77    108.20 o 
  -7  -1   2     1522.65     1626.96     55.97 o 
  -6  -1   2     2614.61     2589.26     66.26 o 
  -5  -1   2     2438.95     2580.28     73.27 o 
  -4  -1   2     3211.72     3293.27     59.91 o 
  -3  -1   2      573.34      615.11     21.00 o 
  -2  -1   2       53.18       73.22      9.79 o 
  -1  -1   2       98.81      221.53     14.50 o 
   0  -1   2    22269.83    21640.25    266.88 o 
   1  -1   2     5369.07     6004.72     99.20 o 
   2  -1   2     1398.37     1225.97     34.74 o 
   3  -1   2     4542.29     4888.93     81.22 o 
   4  -1   2       28.66       42.43     21.25 o 
   5  -1   2       14.28       79.69     25.33 o 
   6  -1   2     1964.76     1863.21     85.18 o 
   7  -1   2     3670.46     3319.91    240.26 o 
  -7   0   2      811.12      806.86     40.15 o 
  -6   0   2    12352.77    12150.80    192.78 o 
  -5   0   2       57.52       51.24     20.85 o 
  -4   0   2     1245.04     1460.36     34.73 o 
  -3   0   2      275.40      326.94     13.52 o 
  -2   0   2     8373.38     8973.85     99.30 o 
  -1   0   2     1366.55     1460.43     28.84 o 
   0   0   2    32897.04    34411.93    542.80 o 
   1   0   2     2992.48     3140.41     86.90 o 
   2   0   2      736.35      788.52     48.16 o 
   3   0   2       71.83       39.83     19.39 o 
   4   0   2      555.61      518.49     33.93 o 
   5   0   2     8644.97     8434.78    148.82 o 
   6   0   2     1178.28     1218.55     73.46 o 
   7   0   2     2222.33     2199.22    121.16 o 
  -7   1   2      991.31      966.57     45.66 o 
  -6   1   2     2118.19     2034.78     55.21 o 
  -5   1   2        4.45      -10.84     20.03 o 
  -4   1   2      651.65      721.90     22.25 o 
  -3   1   2     3692.42     4776.29     59.45 o 
  -2   1   2      543.34      455.91     15.57 o 
  -1   1   2     8879.65     9176.51    127.90 o 
   0   1   2     3271.02     3337.28     39.74 o 
   2   1   2      351.54      380.82     12.25 o 
   3   1   2     6046.72     6369.30     96.60 o 
   4   1   2      321.28      304.11     17.15 o 
   5   1   2     4367.87     4364.00     93.83 o 
   6   1   2     2241.46     2197.10     61.94 o 
   7   1   2      192.70      312.30     97.12 o 
  -7   2   2     1163.84     1166.28     54.08 o 
  -6   2   2       30.51       27.71     36.23 o 
  -5   2   2      190.99      210.79     39.26 o 
  -4   2   2     2166.97     2385.15     53.59 o 
  -3   2   2    11915.12    12470.55    136.00 o 
  -2   2   2      737.67      717.19     25.35 o 
  -1   2   2    13459.82    12881.58    199.19 o 
   0   2   2     1057.16     1051.73     26.49 o 
   1   2   2      625.39      608.14     21.28 o 
   2   2   2      154.01      216.73     15.87 o 
   3   2   2    11310.81    11372.58    128.57 o 
   4   2   2     3619.84     3866.12     70.23 o 
   5   2   2     3292.81     3113.21     99.98 o 
   6   2   2     2011.46     2084.70     55.18 o 
   7   2   2       23.22       37.79     22.95 o 
  -7   3   2      735.96      812.03     45.29 o 
  -6   3   2     2317.46     2348.59     61.97 o 
  -5   3   2       84.59      277.90     27.05 o 
  -4   3   2     7984.38     7900.03    124.36 o 
  -3   3   2     2987.40     3125.86     56.90 o 
  -2   3   2    10000.07    10257.50    121.19 o 
  -1   3   2     8721.09     9034.93    146.85 o 
   0   3   2      186.93      187.85     11.79 o 
   1   3   2      783.32      848.27     23.03 o 
   2   3   2    13223.56    13329.48    157.63 o 
   3   3   2      491.74      439.84     38.36 o 
   4   3   2     4177.77     4242.22     78.24 o 
   5   3   2     3171.63     3041.32     68.84 o 
   6   3   2       48.01       41.23     23.34 o 
   7   3   2      156.12      175.41     28.97 o 
  -7   4   2        3.61       44.91     31.82 o 
  -6   4   2     3182.95     3181.92     81.14 o 
  -5   4   2     4529.66     4530.40     96.24 o 
  -4   4   2     3509.03     3777.01     73.97 o 
  -3   4   2     1151.53     1135.86     39.58 o 
  -2   4   2     4512.61     4949.31     81.56 o 
  -1   4   2        1.62       -6.03     11.68 o 
   0   4   2     1880.04     2014.37     35.13 o 
   1   4   2    11690.80    11457.27    122.42 o 
   2   4   2     6148.37     6254.15    100.18 o 
   3   4   2     3303.05     3462.83     67.77 o 
   4   4   2     2813.53     3359.35     71.49 o 
   5   4   2      151.20      167.34     25.73 o 
   6   4   2       38.21      144.99     28.06 o 
   7   4   2      394.46      388.01    117.83 o 
  -7   5   2     1647.44     1396.55    119.44 o 
  -6   5   2     1117.92     1157.81     53.17 o 
  -5   5   2     5336.83     5211.15    107.94 o 
  -4   5   2     1220.96     1168.97     57.73 o 
  -3   5   2      253.19      313.18     25.85 o 
  -2   5   2      548.39      577.68     28.12 o 
  -1   5   2     4592.71     4279.15     61.90 o 
   0   5   2     4159.12     3963.42     57.79 o 
   1   5   2     6795.50     6514.42     78.62 o 
   2   5   2     4963.54     5025.97     87.15 o 
   3   5   2      426.71      486.64     28.80 o 
   4   5   2      707.98      671.40     34.48 o 
   5   5   2      232.00      329.66     37.23 o 
   6   5   2     1258.19     1179.05     58.13 o 
  -6   6   2     1045.64     1087.56     54.56 o 
  -5   6   2     1720.94     1696.88     76.43 o 
  -4   6   2      554.53      585.32     40.96 o 
  -3   6   2      910.85      891.03     44.58 o 
  -2   6   2     1782.02     1832.72     65.41 o 
  -1   6   2     6377.95     6085.41    133.62 o 
   0   6   2     3204.72     3366.75     53.63 o 
   1   6   2     4313.30     4241.31     79.93 o 
   2   6   2     2786.89     2882.20     55.99 o 
   3   6   2        3.95       34.76     21.82 o 
   4   6   2      954.47     1082.60     43.67 o 
   5   6   2      452.27      445.76     42.78 o 
   6   6   2     2446.75     2442.19     71.52 o 
  -6   7   2      160.24       69.87     47.17 o 
  -5   7   2      556.10      616.19     76.50 o 
  -4   7   2        0.72      -12.66     31.60 o 
  -3   7   2     1704.31     1747.41     62.99 o 
  -2   7   2     2181.99     2152.10     66.28 o 
  -1   7   2     5135.58     4845.82    101.00 o 
   0   7   2     5606.70     5722.80     81.68 o 
   1   7   2     1985.18     2168.67     58.47 o 
   2   7   2     1307.85     1354.10     46.53 o 
   3   7   2      459.03      579.95     34.26 o 
   4   7   2     1048.10     1070.05     45.10 o 
   5   7   2     3569.42     3503.00     87.19 o 
   6   7   2     1618.29     1520.26    156.49 o 
  -6   8   2      522.59      339.22    135.32 o 
  -5   8   2      580.31      668.40     49.92 o 
  -4   8   2     2353.95     2277.18     74.96 o 
  -3   8   2      720.08      839.25     49.45 o 
  -2   8   2     8795.19     8420.00    157.24 o 
  -1   8   2     1465.28     1375.96     50.76 o 
   0   8   2     3727.47     3651.17     99.36 o 
   1   8   2       51.41       94.14     21.75 o 
   2   8   2     1560.12     1817.75     51.73 o 
   3   8   2     2456.88     2526.93     63.29 o 
   4   8   2     2621.81     2648.07     68.27 o 
   5   8   2     2424.33     2274.19     70.76 o 
  -5   9   2     1554.65     1586.15     70.51 o 
  -4   9   2     3287.60     3293.34    108.15 o 
  -3   9   2      877.32      876.81     52.69 o 
  -2   9   2     4247.20     4112.83     98.87 o 
  -1   9   2       73.22      120.96     35.71 o 
   0   9   2        9.58       93.26     36.82 o 
   1   9   2      629.29      706.05     74.10 o 
   2   9   2      736.18      811.07     50.94 o 
   3   9   2     2552.50     2547.06     71.95 o 
   4   9   2     1654.76     1656.61     60.56 o 
   5   9   2     1034.76     1074.78     55.79 o 
  -5  10   2     1668.28     1669.16     82.41 o 
  -4  10   2     1653.11     1681.07    104.77 o 
  -3  10   2     2481.66     2431.68     88.00 o 
  -2  10   2      329.71      264.62     40.38 o 
  -1  10   2       14.50       65.03     36.64 o 
   0  10   2       11.33      -16.11     45.57 o 
   1  10   2     2248.49     1974.09    122.89 o 
   2  10   2     1414.57     1216.53     82.37 o 
   3  10   2     2725.41     2811.12     72.04 o 
   4  10   2      688.77      738.24     46.92 o 
  -4  11   2     1091.59     1138.08     67.82 o 
  -3  11   2      966.05      926.70     62.18 o 
  -2  11   2       80.42       34.12     61.68 o 
  -1  11   2       80.96      166.63     46.05 o 
   0  11   2     3057.10     2646.08    156.95 o 
   1  11   2     1693.53     1553.40    113.23 o 
   2  11   2      698.48      771.78     73.84 o 
   3  11   2     1298.20     1313.81     94.06 o 
   4  11   2      260.24      213.10     75.94 o 
  -3  12   2       98.77      -27.46    130.03 o 
  -2  12   2     1144.99     1285.53    136.70 o 
  -1  12   2       59.40       95.28     58.91 o 
   0  12   2     4263.85     3563.85    198.38 o 
   1  12   2      802.37      768.19     89.75 o 
   2  12   2      847.49      995.46     85.85 o 
   3  12   2       42.27      260.05    132.56 o 
  -1  13   2     1555.72     1158.95    114.61 o 
   0  13   2      688.75      527.47     91.13 o 
  -1 -13   3      464.94      518.72     84.23 o 
   0 -13   3       74.27      300.61     52.56 o 
   1 -13   3       35.16       90.48     77.32 o 
   2 -13   3     2145.67     1980.53    163.86 o 
   3 -13   3      339.07       -1.84    127.95 o 
  -3 -12   3      799.74     1021.33    107.70 o 
  -2 -12   3      369.59      507.21     78.25 o 
  -1 -12   3       26.18      208.50     61.68 o 
   0 -12   3      547.98      644.88     61.30 o 
   1 -12   3      943.52      980.97     76.27 o 
   2 -12   3     1721.91     1901.36    149.59 o 
   3 -12   3     2338.70     2536.02    153.05 o 
  -4 -11   3     1458.17     1442.48    131.18 o 
  -3 -11   3       55.57      154.65     60.76 o 
  -2 -11   3      207.42      286.29     61.68 o 
  -1 -11   3      935.59     1189.50     70.01 o 
   0 -11   3     1263.88     1206.25     71.72 o 
   1 -11   3     3201.18     2843.01    164.78 o 
   2 -11   3      396.33      383.96     64.51 o 
   3 -11   3     2280.55     2623.66    101.80 o 
   4 -11   3        2.86      -20.41     43.18 o 
  -5 -10   3     1198.56     1261.92     70.31 o 
  -4 -10   3      208.24      245.49     37.95 o 
  -3 -10   3       19.43      251.77     65.82 o 
  -2 -10   3     1393.76     1423.18    113.92 o 
  -1 -10   3     1816.94     1850.24     80.37 o 
   0 -10   3      338.61      377.80     45.24 o 
   1 -10   3     5410.91     5225.60    234.94 o 
   2 -10   3      333.19      310.75     40.90 o 
   3 -10   3      236.11      305.68     42.73 o 
   4 -10   3        1.02       35.78     40.63 o 
   5 -10   3     1372.28     1543.94     78.81 o 
  -5  -9   3      726.78      894.12     53.83 o 
  -4  -9   3       15.17       41.02     30.32 o 
  -3  -9   3       22.34       -5.12     26.03 o 
  -2  -9   3     3973.67     4118.84     90.04 o 
  -1  -9   3     1616.90     1604.95     70.69 o 
   0  -9   3     3518.37     3569.04    119.06 o 
   1  -9   3     1680.11     1559.70     49.84 o 
   2  -9   3      331.91      404.49     40.98 o 
   3  -9   3      278.76      364.63     42.24 o 
   4  -9   3      230.65      351.64     43.12 o 
   5  -9   3     1547.90     1515.88     66.15 o 
  -5  -8   3        1.54       47.21     32.96 o 
  -4  -8   3      926.95      962.99     73.48 o 
  -3  -8   3     3897.48     3883.90     83.04 o 
  -2  -8   3     4014.51     3956.47     76.39 o 
  -1  -8   3     1888.97     1777.64     45.13 o 
   0  -8   3     3122.29     3138.94     69.68 o 
   1  -8   3       99.12      135.43     24.61 o 
   2  -8   3        1.09      213.94     34.46 o 
   3  -8   3     4653.61     4492.95    123.04 o 
   4  -8   3     1386.81     1447.58     60.55 o 
   5  -8   3      685.73      690.16     48.01 o 
   6  -8   3     2027.86     2104.80    192.39 o 
  -6  -7   3        1.35       66.51     34.64 o 
  -5  -7   3     1434.14     1434.54     59.07 o 
  -4  -7   3     1171.88     1218.08     52.42 o 
  -3  -7   3     2783.11     2830.75     67.48 o 
  -2  -7   3     5789.73     5826.59    110.81 o 
  -1  -7   3      615.89      701.11     28.53 o 
   0  -7   3        4.96        5.14     17.46 o 
   1  -7   3      894.77      973.55     45.09 o 
   2  -7   3      431.84      449.04     30.89 o 
   3  -7   3     2925.71     2783.54     75.26 o 
   4  -7   3     2232.70     2261.34     68.79 o 
   5  -7   3      226.47      236.91     35.30 o 
   6  -7   3     1240.76     1321.23     58.49 o 
  -6  -6   3      361.83      330.34     37.97 o 
  -5  -6   3     2756.12     2959.39     79.75 o 
  -4  -6   3     4225.47     4099.79    132.66 o 
  -3  -6   3     3918.30     3850.55     78.15 o 
  -2  -6   3      545.01      696.47     37.96 o 
  -1  -6   3      194.25      205.72     19.24 o 
   0  -6   3     1166.78     1164.98     27.36 o 
   1  -6   3     1335.87     1341.35     38.74 o 
   2  -6   3     6568.94     6261.76    102.87 o 
   3  -6   3     2984.21     2950.82     73.32 o 
   4  -6   3     3539.00     3374.55     80.16 o 
   5  -6   3        7.52       30.88     29.76 o 
   6  -6   3       21.76       66.28     51.02 o 
  -6  -5   3     1472.49     1417.24     57.98 o 
  -5  -5   3     2591.74     2679.12     72.69 o 
  -4  -5   3     3026.55     2906.87     73.29 o 
  -3  -5   3     4634.86     4830.25     88.36 o 
  -2  -5   3     1497.86     1575.33     47.14 o 
  -1  -5   3       23.42      399.08     36.23 o 
   0  -5   3    14564.84    13934.85    146.20 o 
   1  -5   3      587.48      818.14     45.28 o 
   2  -5   3    10674.57    10534.72    154.66 o 
   3  -5   3     2111.90     2071.24     48.07 o 
   4  -5   3      773.80      732.33     45.57 o 
   5  -5   3      144.57      142.83     27.59 o 
   6  -5   3     2060.16     2094.64     61.57 o 
   7  -5   3       86.05       39.09     39.91 o 
  -6  -4   3     3274.80     3381.92     83.70 o 
  -5  -4   3     2375.33     2356.67     79.19 o 
  -4  -4   3     1771.99     1903.27     74.89 o 
  -3  -4   3       81.24      105.84     20.89 o 
  -2  -4   3     5067.32     5433.25     99.35 o 
  -1  -4   3     4756.14     4564.16     65.57 o 
   0  -4   3     8363.76     7827.88     88.90 o 
   1  -4   3    19132.43    18813.32    241.60 o 
   2  -4   3     8018.51     8249.37     88.91 o 
   3  -4   3      693.27      686.06     20.57 o 
   4  -4   3      210.02      212.51     23.17 o 
   5  -4   3       92.40       88.36     22.15 o 
   6  -4   3     3177.74     3101.71    166.21 o 
   7  -4   3     1119.90     1000.62    145.90 o 
  -7  -3   3     1566.22     1456.38     58.87 o 
  -6  -3   3     3747.91     3597.27     85.22 o 
  -5  -3   3       33.94       42.28     35.74 o 
  -4  -3   3      192.24      249.42     27.07 o 
  -3  -3   3     1301.49     1331.75     35.24 o 
  -2  -3   3    15259.91    15989.58    211.53 o 
  -1  -3   3    15490.64    14789.18    169.76 o 
   0  -3   3     5696.03     5278.09     77.52 o 
   1  -3   3    17032.57    17136.91    232.65 o 
   2  -3   3      198.74      211.54     12.35 o 
   3  -3   3     1749.26     1728.75     26.57 o 
   4  -3   3     1235.45     1131.78     41.92 o 
   5  -3   3     2548.39     2710.00     89.42 o 
   6  -3   3     1188.85     1243.11     80.22 o 
   7  -3   3     2235.22     2378.66    188.71 o 
  -7  -2   3     1347.83     1374.96     55.82 o 
  -6  -2   3      682.08      762.53     41.50 o 
  -5  -2   3      624.78      675.18     36.86 o 
  -4  -2   3     1345.94     1504.92     48.25 o 
  -3  -2   3     7638.34     7505.47     90.22 o 
  -2  -2   3     4099.01     4153.38     63.77 o 
  -1  -2   3    22130.19    21185.96    261.01 o 
   0  -2   3     1337.60     1281.90     21.08 o 
   1  -2   3    13091.88    12662.79    142.40 o 
   2  -2   3        2.79       25.63      7.30 o 
   3  -2   3     1044.18      938.76     35.07 o 
   4  -2   3     3072.36     2976.64     62.96 o 
   5  -2   3     2720.94     2694.56     63.70 o 
   6  -2   3      354.64      358.06     53.30 o 
  -7  -1   3      475.27      507.15     37.74 o 
  -6  -1   3      118.13       73.87     27.04 o 
  -5  -1   3       24.62      172.45     32.83 o 
  -4  -1   3     3718.71     3777.33     66.79 o 
  -3  -1   3     8469.24     9188.46    101.64 o 
  -2  -1   3     3151.61     2856.54     42.43 o 
  -1  -1   3    31962.09    32261.58    401.51 o 
   0  -1   3     4079.02     3731.32     62.07 o 
   1  -1   3     9257.79     9697.72    104.53 o 
   2  -1   3       23.15       38.64     14.52 o 
   3  -1   3    14807.21    15833.29    220.96 o 
   4  -1   3     1946.91     1834.58     49.73 o 
   5  -1   3     4020.19     4385.13     85.38 o 
   6  -1   3      456.87      474.75     68.29 o 
  -7   0   3        0.77      -14.89     25.55 o 
  -6   0   3     2067.73     2421.13     61.73 o 
  -5   0   3      533.05      518.52     34.72 o 
  -4   0   3    10269.21    11407.00    159.86 o 
  -3   0   3     5525.20     5906.60     68.93 o 
  -2   0   3     1576.13     1605.81     29.58 o 
  -1   0   3      303.22      289.06     12.92 o 
   0   0   3     2789.00     2652.27     34.69 o 
   1   0   3    40264.48    40594.91    398.40 o 
   2   0   3     9298.82    10004.06    193.80 o 
   3   0   3    10158.86    10720.76    155.48 o 
   4   0   3     2226.03     2357.46     55.89 o 
   5   0   3      149.43      189.96     30.55 o 
   6   0   3       74.66      191.78     40.31 o 
   7   0   3     1276.68     1043.15     89.61 o 
  -7   1   3      868.54      925.44     44.53 o 
  -6   1   3     1283.91     1273.64     47.35 o 
  -5   1   3     2773.01     2913.11     61.51 o 
  -4   1   3     2023.07     1935.06     48.34 o 
  -3   1   3     2329.89     2617.50     58.32 o 
  -2   1   3       28.39       18.68     10.87 o 
  -1   1   3    13735.57    14258.40    176.67 o 
   0   1   3       47.69       46.90      7.14 o 
   1   1   3    24364.25    24328.74    257.04 o 
   2   1   3     2630.35     2559.51     35.62 o 
   3   1   3     3594.45     4268.48     78.94 o 
   4   1   3     4242.17     4355.94     75.56 o 
   5   1   3     1055.16     1480.75     55.02 o 
   6   1   3       13.15        4.99     20.92 o 
   7   1   3     2056.65     2060.56    152.58 o 
  -7   2   3     2006.94     1938.03     64.96 o 
  -6   2   3     1758.84     1911.83     52.24 o 
  -5   2   3     2329.24     2413.49     58.11 o 
  -4   2   3      439.95      453.09     33.20 o 
  -3   2   3       77.67       66.13     13.55 o 
  -2   2   3       83.99       74.26     11.79 o 
  -1   2   3    11138.13    10814.06    170.59 o 
   0   2   3    14221.89    14051.22    155.24 o 
   1   2   3    13267.47    13005.11    170.19 o 
   2   2   3     9463.62    10657.30    126.55 o 
   3   2   3      468.08      543.94     25.28 o 
   4   2   3      219.60      273.05     40.54 o 
   5   2   3     1786.77     1788.69     47.40 o 
   6   2   3     1013.19     1032.16     36.21 o 
   7   2   3     1870.27     1775.90     59.98 o 
  -7   3   3     1567.77     1629.15     74.07 o 
  -6   3   3     1482.41     1479.73     54.82 o 
  -5   3   3     1706.57     1763.21     51.38 o 
  -4   3   3        5.00        7.46     21.55 o 
  -3   3   3        2.28       41.60     16.27 o 
  -2   3   3    11420.45    11356.96    163.54 o 
  -1   3   3    22110.03    21575.81    287.91 o 
   0   3   3      691.97      627.41     19.85 o 
   1   3   3     7891.59     7968.32    100.63 o 
   2   3   3    10598.85    10907.36    131.74 o 
   3   3   3      720.99      806.06     30.81 o 
   4   3   3     1809.53     1830.19     46.58 o 
   5   3   3      536.81      533.27     30.51 o 
   6   3   3     5993.15     5784.22    198.72 o 
   7   3   3      803.53      864.73     40.10 o 
  -7   4   3     1362.68     1287.16     79.37 o 
  -6   4   3      268.84      299.44     44.94 o 
  -5   4   3      252.81      280.36     54.21 o 
  -4   4   3      437.86      477.65     34.05 o 
  -3   4   3     7567.66     7653.80    120.61 o 
  -2   4   3     6710.04     6950.33    108.60 o 
  -1   4   3     5374.99     5299.70     75.12 o 
   0   4   3    21404.54    21451.35    249.94 o 
   1   4   3      449.25      455.09     15.10 o 
   2   4   3       69.06      182.01     18.13 o 
   3   4   3      786.33      857.15     33.66 o 
   4   4   3     7313.68     7231.35    137.47 o 
   5   4   3      144.93      161.31     25.60 o 
   6   4   3     5349.43     5033.48    104.36 o 
   7   4   3      239.91      150.51     97.58 o 
  -7   5   3      314.18      -14.27    113.23 o 
  -6   5   3      189.77      237.74     38.53 o 
  -5   5   3      567.14      726.28     56.86 o 
  -4   5   3     1746.24     1843.53     61.08 o 
  -3   5   3     7123.00     7078.44    115.99 o 
  -2   5   3     7076.13     7114.82    112.77 o 
  -1   5   3     1538.55     1535.34     40.93 o 
   0   5   3     2657.94     2549.90     50.76 o 
   1   5   3       68.56      118.57     11.54 o 
   2   5   3      843.01      834.79     32.07 o 
   3   5   3     1041.13     1044.06     44.43 o 
   4   5   3     6268.24     5929.28    105.31 o 
   5   5   3     2049.63     2073.60     72.15 o 
   6   5   3      562.02      479.51     36.83 o 
  -6   6   3      223.83      215.65     67.90 o 
  -5   6   3     2267.26     2186.92     69.41 o 
  -4   6   3     3330.00     3503.46    102.11 o 
  -3   6   3     1521.49     1517.39     58.09 o 
  -2   6   3     4336.45     4375.68     80.30 o 
  -1   6   3     1415.08     1278.66     44.03 o 
   0   6   3     2665.82     2845.89     48.50 o 
   1   6   3      126.15      136.54     14.72 o 
   2   6   3     4539.84     4552.15     97.31 o 
   3   6   3     3541.35     3666.87     74.82 o 
   4   6   3     1226.53     1236.79     66.37 o 
   5   6   3     2602.84     2679.66     73.21 o 
   6   6   3      320.77      330.01     56.40 o 
  -6   7   3      620.27      664.15     76.47 o 
  -5   7   3     1936.74     1894.28     67.81 o 
  -4   7   3      936.80      997.87     51.66 o 
  -3   7   3     5567.14     5759.72    119.78 o 
  -2   7   3       55.50       36.56     29.23 o 
  -1   7   3      540.92      548.83     32.76 o 
   0   7   3        9.76       12.02     16.40 o 
   1   7   3     2488.88     2550.24     60.13 o 
   2   7   3     4332.67     4254.41     81.59 o 
   3   7   3     5908.06     5853.37    105.88 o 
   4   7   3      256.41      243.41     28.75 o 
   5   7   3     1210.10     1310.86     54.20 o 
   6   7   3     1141.15     1139.16    141.30 o 
  -5   8   3     1222.16     1168.72     60.55 o 
  -4   8   3     1586.33     1769.90     93.87 o 
  -3   8   3      229.16      211.47     37.76 o 
  -2   8   3      627.53      786.97     47.33 o 
  -1   8   3     1583.73     1432.18     51.39 o 
   0   8   3     5867.13     5531.52    135.54 o 
   1   8   3     3965.15     3883.84     96.70 o 
   2   8   3     2830.38     2805.62     90.29 o 
   3   8   3     1524.56     1477.78     49.42 o 
   4   8   3       61.79      219.20     32.78 o 
   5   8   3      286.23      411.76     48.16 o 
  -5   9   3      123.62      173.00     55.34 o 
  -4   9   3      260.67      232.15     53.74 o 
  -3   9   3      860.60      908.36     68.50 o 
  -2   9   3      756.83      811.53     70.29 o 
  -1   9   3     2566.80     2193.45    116.56 o 
   0   9   3     2241.97     2423.56    259.82 o 
   1   9   3     1934.51     1897.22    116.91 o 
   2   9   3     1000.66     1121.09     42.86 o 
   3   9   3        7.55       83.30     26.38 o 
   4   9   3       42.73       92.39     28.94 o 
   5   9   3     2695.36     2830.31     94.17 o 
  -5  10   3        2.02      -50.61     50.61 o 
  -4  10   3       51.57       88.37     41.93 o 
  -3  10   3      691.10      719.79     77.53 o 
  -2  10   3      760.62      725.70     51.11 o 
  -1  10   3     5442.03     4796.54    244.18 o 
   0  10   3      402.27      315.28     63.52 o 
   1  10   3     1116.46     1108.78     93.43 o 
   2  10   3       51.41      113.21     47.16 o 
   3  10   3      932.66     1027.28     46.41 o 
   4  10   3      304.04      337.13     38.75 o 
  -4  11   3      405.64      470.04     78.99 o 
  -3  11   3     1942.73     1910.04    137.12 o 
  -2  11   3     1197.39     1046.72    105.63 o 
  -1  11   3     1011.08      803.17     94.35 o 
   0  11   3      858.23      825.72     90.21 o 
   1  11   3       26.41       68.91     76.86 o 
   2  11   3       21.66       34.80     47.19 o 
   3  11   3     2633.37     2740.18    174.67 o 
   4  11   3     1762.75     1576.88    126.57 o 
  -3  12   3      840.93      741.03    212.18 o 
  -1  12   3        2.94      -50.63     50.63 o 
   0  12   3       16.24      121.97     57.99 o 
   1  12   3      841.74      731.17     78.93 o 
   2  12   3     1376.79     1345.39     98.13 o 
   3  12   3      700.73      734.13    150.51 o 
  -2 -13   4     2136.75     2417.78    158.33 o 
  -1 -13   4      116.47      190.09     65.36 o 
   0 -13   4     2483.98     2381.26    148.67 o 
   1 -13   4     1089.73      986.38    135.78 o 
   2 -13   4      167.68      222.77     91.59 o 
   3 -13   4      240.68     -119.67    119.67 o 
  -3 -12   4      142.72      199.76     71.34 o 
  -2 -12   4     2783.43     2917.63    169.38 o 
  -1 -12   4     2608.13     2491.61    105.92 o 
   0 -12   4      795.32      965.00    105.40 o 
   1 -12   4     1428.83     1352.64     84.55 o 
   2 -12   4       81.65      110.92     78.25 o 
   3 -12   4      115.79      141.20     46.37 o 
  -4 -11   4      539.49      675.21    102.64 o 
  -3 -11   4     3931.97     4113.87    218.63 o 
  -2 -11   4      904.13      954.30     65.09 o 
  -1 -11   4     3989.02     4122.41    144.52 o 
   0 -11   4      183.46      205.31     42.63 o 
   1 -11   4       35.36      200.23     45.24 o 
   2 -11   4      124.86       95.86     38.81 o 
   3 -11   4     1516.83     1710.00    100.88 o 
   4 -11   4      468.66      506.66     53.54 o 
  -5 -10   4     2083.05     2196.94     88.00 o 
  -4 -10   4      474.35      418.93     42.12 o 
  -3 -10   4     3895.65     4136.88    216.33 o 
  -2 -10   4      545.81      655.63     54.15 o 
  -1 -10   4     1738.42     1871.88    113.23 o 
   0 -10   4       60.66      182.41     38.66 o 
   1 -10   4     1948.15     2056.98     63.52 o 
   2 -10   4      360.07      328.33     46.02 o 
   3 -10   4     3083.22     3147.26     90.79 o 
   4 -10   4      330.02      360.84     45.40 o 
  -5  -9   4     1841.77     1803.29     69.99 o 
  -4  -9   4     1845.44     1813.31     65.63 o 
  -3  -9   4     3086.81     3114.02    110.01 o 
  -2  -9   4      294.01      462.34     44.82 o 
  -1  -9   4      129.16      157.70     33.35 o 
   0  -9   4       79.01      211.52     36.29 o 
   1  -9   4     3844.91     3616.68     86.98 o 
   2  -9   4     1133.19     1376.79     60.76 o 
   3  -9   4     3073.45     3147.59     87.39 o 
   4  -9   4     1669.23     1887.73     70.21 o 
   5  -9   4       73.62      137.68     39.05 o 
  -5  -8   4     1813.74     1713.13     64.93 o 
  -4  -8   4     2747.60     2796.03     78.01 o 
  -3  -8   4        4.98        4.69     26.50 o 
  -2  -8   4      343.76      606.39     51.58 o 
  -1  -8   4     4561.64     4626.85    137.68 o 
   0  -8   4     2463.82     2485.29     80.72 o 
   1  -8   4     2428.56     2387.27     65.60 o 
   2  -8   4     4540.89     4343.52    100.85 o 
   3  -8   4       19.33       54.12     48.71 o 
   4  -8   4     1173.38     1350.74     73.74 o 
   5  -8   4     1854.34     1819.01     66.61 o 
   6  -8   4      253.47      302.40    115.99 o 
  -6  -7   4     1775.47     1694.78     67.26 o 
  -5  -7   4      713.26      718.07     47.15 o 
  -4  -7   4     1021.97     1046.08     51.20 o 
  -3  -7   4     1157.75     1344.59     82.64 o 
  -2  -7   4      112.80      191.79     26.77 o 
  -1  -7   4     5466.46     5278.42     75.84 o 
   0  -7   4     2460.05     2494.53     52.95 o 
   1  -7   4      616.23      476.60     27.53 o 
   2  -7   4     3232.61     3108.53     67.36 o 
   3  -7   4      645.17      622.57     41.99 o 
   4  -7   4       74.56       73.49     31.72 o 
   5  -7   4     1553.00     1570.47     59.86 o 
   6  -7   4     1926.57     1720.13     64.71 o 
  -6  -6   4     1359.54     1365.96     61.00 o 
  -5  -6   4        2.59       94.15     30.89 o 
  -4  -6   4      211.20      235.75     32.23 o 
  -3  -6   4     1483.58     1662.99     51.70 o 
  -2  -6   4     2642.59     2594.07     69.76 o 
  -1  -6   4     2413.07     2443.08     46.21 o 
   0  -6   4    14577.49    14250.83    160.54 o 
   1  -6   4       68.42       82.39     18.50 o 
   2  -6   4       46.03      114.00     22.73 o 
   3  -6   4     1479.03     1352.82     53.43 o 
   4  -6   4     2912.55     2966.92     74.44 o 
   5  -6   4     2051.27     2006.73     61.93 o 
   6  -6   4     3862.94     3909.08    117.53 o 
  -6  -5   4       28.79       17.08     31.95 o 
  -5  -5   4        1.61      312.84     43.61 o 
  -4  -5   4     5476.86     5507.78    112.19 o 
  -3  -5   4     1756.15     1887.48     63.13 o 
  -2  -5   4     6115.77     5900.71    108.41 o 
  -1  -5   4     1237.42     1186.50     30.08 o 
   0  -5   4     6818.58     6724.54     80.12 o 
   1  -5   4       18.21      140.12     16.75 o 
   2  -5   4     2947.61     2957.13     58.73 o 
   3  -5   4       31.79      267.28     26.56 o 
   4  -5   4    15882.53    15863.35    237.11 o 
   5  -5   4     1667.73     1592.66     49.37 o 
   6  -5   4     2802.25     2699.61     69.23 o 
   7  -5   4      200.96      -22.26     70.95 o 
  -6  -4   4     1081.95     1126.92     52.90 o 
  -5  -4   4      403.15      377.08     34.40 o 
  -4  -4   4     9964.79     9633.36    170.00 o 
  -3  -4   4     1805.98     1769.46     48.32 o 
  -2  -4   4    12181.61    12354.32    200.59 o 
  -1  -4   4     6719.12     6527.01     83.08 o 
   0  -4   4     2922.08     2859.22     45.86 o 
   1  -4   4      330.32      263.69     17.51 o 
   2  -4   4    10368.32    10032.63    113.94 o 
   3  -4   4     4319.68     4177.14     57.69 o 
   4  -4   4     7172.12     7280.67    107.07 o 
   5  -4   4     1724.12     1577.62     44.96 o 
   6  -4   4      796.61      808.10     86.08 o 
   7  -4   4       18.52      -87.91     87.91 o 
  -7  -3   4      268.64      312.21     37.48 o 
  -6  -3   4     2212.12     2200.71     66.64 o 
  -5  -3   4     3581.30     3707.39     91.75 o 
  -4  -3   4     6048.83     5927.43    113.79 o 
  -3  -3   4    10071.73     9869.53    138.79 o 
  -2  -3   4      879.01      924.15     31.22 o 
  -1  -3   4     2040.50     2170.68     36.45 o 
   0  -3   4      100.46      127.50     10.30 o 
   1  -3   4     4106.43     4459.57    130.48 o 
   2  -3   4     8160.29     8120.03     90.12 o 
   3  -3   4     4225.83     3931.45     47.38 o 
   4  -3   4      921.12      969.79     40.62 o 
   5  -3   4     2566.83     2365.44     83.80 o 
   6  -3   4      340.55      426.05     71.34 o 
  -7  -2   4     1569.39     1509.16     59.57 o 
  -6  -2   4     2223.45     2219.75    110.71 o 
  -5  -2   4     7587.72     7480.00    138.89 o 
  -4  -2   4      270.24      346.81     28.96 o 
  -3  -2   4     5770.69     6015.48     75.12 o 
  -2  -2   4      287.06      425.56     20.86 o 
  -1  -2   4     1247.78     1281.10     30.26 o 
   0  -2   4     9562.96     9200.29    100.91 o 
   1  -2   4     5158.46     4631.55     67.85 o 
   2  -2   4     6075.26     6468.46     71.99 o 
   3  -2   4      273.41      295.84     22.91 o 
   4  -2   4        7.71      142.44     22.37 o 
   5  -2   4      698.85      748.00     37.18 o 
   6  -2   4     1642.87     1589.20     86.02 o 
  -7  -1   4     1275.03     1315.22     55.95 o 
  -6  -1   4      980.27     1008.85     47.36 o 
  -5  -1   4    12069.17    12013.13    203.97 o 
  -4  -1   4      174.83      189.55     21.81 o 
  -3  -1   4     1468.10     1793.28     33.74 o 
  -2  -1   4      709.30      923.92     33.16 o 
  -1  -1   4     1444.23     1742.67     32.21 o 
   0  -1   4     5046.78     4811.65     63.48 o 
   1  -1   4    18200.21    17462.18    264.57 o 
   2  -1   4       42.37       47.99     14.20 o 
   3  -1   4     8722.35     8640.72    139.86 o 
   4  -1   4     1365.03     1443.44     45.06 o 
   5  -1   4     2380.73     2328.73     77.33 o 
   6  -1   4     1448.67     1355.69     88.76 o 
  -7   0   4     1583.35     1561.94     58.59 o 
  -6   0   4     1913.30     1931.88     68.55 o 
  -5   0   4      962.96      999.22     38.89 o 
  -4   0   4        0.06       12.58     19.41 o 
  -3   0   4      653.81      677.14     23.12 o 
  -2   0   4     5641.22     6204.86    116.22 o 
  -1   0   4    43246.91    43653.22    429.29 o 
   0   0   4      247.05      295.49     11.92 o 
   1   0   4     4564.30     4305.58     54.11 o 
   2   0   4      225.99      371.36     15.03 o 
   3   0   4     2818.92     2929.27     66.98 o 
   4   0   4      688.48      763.24     33.83 o 
   5   0   4     5363.69     5464.53    107.89 o 
   6   0   4     2804.46     2851.82    124.76 o 
   7   0   4     1086.29     1097.74    116.45 o 
  -7   1   4      693.89      661.40     40.24 o 
  -6   1   4      609.32      560.20     35.59 o 
  -5   1   4     1101.58     1173.63     41.99 o 
  -4   1   4      186.65      225.31     23.73 o 
  -3   1   4    19061.43    20846.41    237.45 o 
  -2   1   4      372.35      316.49     19.19 o 
  -1   1   4     2658.69     2713.22     48.60 o 
   0   1   4    14042.62    13485.54    139.04 o 
   1   1   4     7435.35     8081.02     98.00 o 
   2   1   4       47.97       46.53      9.37 o 
   3   1   4     5339.55     5415.03     65.27 o 
   4   1   4     1794.97     1726.26     42.21 o 
   5   1   4     4096.43     3794.34     76.03 o 
   6   1   4     2553.50     2396.71     89.35 o 
   7   1   4      333.94      470.39     90.21 o 
  -7   2   4      357.91      339.65     38.40 o 
  -6   2   4        2.49        1.77     25.66 o 
  -5   2   4     2387.89     2421.64     60.15 o 
  -4   2   4      713.33      907.17     44.28 o 
  -3   2   4    10762.16    11371.11    158.55 o 
  -2   2   4     3432.17     3743.71     70.41 o 
  -1   2   4      860.17      812.20     19.90 o 
   0   2   4     2924.22     2874.84     42.99 o 
   1   2   4     7493.77     7329.13    100.39 o 
   2   2   4     9060.13     9837.50    118.07 o 
   3   2   4     2505.00     2493.47     40.40 o 
   4   2   4     3665.71     3822.81     69.75 o 
   5   2   4     5660.93     5466.99     94.59 o 
   6   2   4      730.39      734.76     31.60 o 
   7   2   4       85.83       49.45     21.95 o 
  -7   3   4       16.69       -6.40     32.94 o 
  -6   3   4      137.86      157.33     31.63 o 
  -5   3   4     7319.10     7258.87    144.10 o 
  -4   3   4     4502.15     4643.21     85.51 o 
  -3   3   4      502.57      543.61     28.72 o 
  -2   3   4     9074.79     9120.29    135.53 o 
  -1   3   4       72.30      156.43     21.20 o 
   0   3   4      545.01      569.29     18.14 o 
   1   3   4     3244.88     3139.19     45.61 o 
   2   3   4     9407.16     9497.96    116.65 o 
   3   3   4     6636.39     6993.98    111.83 o 
   4   3   4     5791.98     5605.67     96.19 o 
   5   3   4      462.82      684.74     33.03 o 
   6   3   4        2.57       23.07     22.00 o 
   7   3   4      270.64      246.81     51.58 o 
  -7   4   4      467.79      437.28     40.19 o 
  -6   4   4     2691.53     2763.30    107.36 o 
  -5   4   4     2292.05     2270.81     66.62 o 
  -4   4   4     6436.45     6809.79    115.30 o 
  -3   4   4     1059.43     1111.98     42.02 o 
  -2   4   4      996.83     1135.93     39.72 o 
  -1   4   4     2657.54     2614.74     46.92 o 
   0   4   4     9304.22     9063.56    112.24 o 
   1   4   4      767.92      780.69     19.69 o 
   2   4   4    12828.22    12611.32    185.81 o 
   3   4   4      265.38      316.01     23.66 o 
   4   4   4     3848.66     3937.17     77.30 o 
   5   4   4        3.71        8.68     21.28 o 
   6   4   4      856.40      946.40     43.87 o 
   7   4   4      913.76      907.19    139.46 o 
  -7   5   4     1193.76      955.97    153.27 o 
  -6   5   4     4029.55     3920.56    127.62 o 
  -5   5   4      939.95     1014.55     51.05 o 
  -4   5   4     4666.24     4551.95     99.48 o 
  -3   5   4      154.07      204.10     27.41 o 
  -2   5   4       45.57       49.66     20.11 o 
  -1   5   4       23.64       17.71     13.66 o 
   0   5   4    13088.75    12858.62    156.33 o 
   1   5   4     1603.46     1653.95     29.90 o 
   2   5   4     4815.35     4738.98     83.45 o 
   3   5   4      836.68      916.45     47.36 o 
   4   5   4       46.79       81.47     22.64 o 
   5   5   4      368.29      452.28     33.43 o 
   6   5   4     1106.14     1088.33     59.72 o 
  -6   6   4     1441.71     1696.57    107.36 o 
  -5   6   4     1170.51     1157.96     55.84 o 
  -4   6   4       63.61      108.77     35.34 o 
  -3   6   4      369.19      432.36     38.47 o 
  -2   6   4     2107.51     2103.89     64.04 o 
  -1   6   4      717.57      670.79     33.28 o 
   0   6   4     6092.71     6097.54     84.25 o 
   1   6   4     4564.97     4545.92     74.12 o 
   2   6   4      977.75      979.76     37.10 o 
   3   6   4     1860.28     1835.33     62.62 o 
   4   6   4     2282.66     2268.11     58.69 o 
   5   6   4      794.84      784.48     48.78 o 
   6   6   4     1410.17     1308.16     54.76 o 
  -6   7   4      601.42      561.40     66.66 o 
  -5   7   4      199.00      170.33     42.85 o 
  -4   7   4      623.40      628.30     45.54 o 
  -3   7   4      100.30      156.90     35.28 o 
  -2   7   4     2204.03     2173.90     67.32 o 
  -1   7   4     3604.97     3414.45     87.71 o 
   0   7   4     1417.97     1389.79     39.48 o 
   1   7   4     6410.87     6534.12    125.61 o 
   2   7   4     1737.18     1811.50     58.95 o 
   3   7   4       19.47      150.26     24.80 o 
   4   7   4     3098.63     2984.14     70.19 o 
   5   7   4     1736.43     1676.37     58.79 o 
  -5   8   4       10.16       14.35     40.86 o 
  -4   8   4     2068.18     1957.87     81.65 o 
  -3   8   4     2739.70     2729.12     80.29 o 
  -2   8   4     2557.83     2505.12     75.83 o 
  -1   8   4     4479.84     4293.95     88.14 o 
   0   8   4      209.78      388.43     42.95 o 
   1   8   4       49.59      116.68     26.37 o 
   2   8   4     1131.88     1333.97     45.06 o 
   3   8   4     2898.43     2900.97     68.55 o 
   4   8   4      719.98      751.38     40.91 o 
   5   8   4     2513.37     2539.11     74.57 o 
  -5   9   4      854.19      928.10     61.05 o 
  -4   9   4     1622.62     1539.98     80.05 o 
  -3   9   4     1147.05     1100.58     57.95 o 
  -2   9   4     1354.29     1374.85     62.06 o 
  -1   9   4      419.21      499.21     72.54 o 
   0   9   4        1.05       18.87     45.57 o 
   1   9   4     2168.52     2010.31    101.06 o 
   2   9   4      316.32      324.07     34.37 o 
   3   9   4     4171.72     4275.25     89.48 o 
   4   9   4      122.36      125.34     29.01 o 
  -4  10   4      434.23      444.79     62.31 o 
  -3  10   4     1324.04     1293.88     96.68 o 
  -2  10   4      155.55       75.24     77.32 o 
  -1  10   4      216.91      261.04     83.54 o 
   0  10   4       44.34       81.47     50.63 o 
   1  10   4     5381.95     4823.88    177.13 o 
   2  10   4      411.37      409.81     59.16 o 
   3  10   4     3058.78     3130.05     76.92 o 
   4  10   4      194.90      236.95     33.53 o 
  -4  11   4      534.63      593.02     57.42 o 
  -3  11   4       58.48        1.06     53.67 o 
  -2  11   4        7.10      -85.30     88.37 o 
  -1  11   4     1065.01      961.50    100.34 o 
   0  11   4     1237.80     1044.81     99.88 o 
   1  11   4     4389.20     3923.67    202.52 o 
   2  11   4     1000.39      985.57     82.17 o 
   3  11   4      576.17      571.94    111.38 o 
  -3  12   4      494.57      397.47    175.13 o 
  -1  12   4     1423.19     1042.51    105.86 o 
   0  12   4     2788.01     2363.01    155.11 o 
   1  12   4      261.98      187.14    136.47 o 
   2  12   4     1537.39     1625.82    107.47 o 
  -2 -13   5      695.09      888.32    102.18 o 
  -1 -13   5      269.47      421.82     98.04 o 
   0 -13   5      714.14      861.62     72.68 o 
   1 -13   5       12.03       37.28     71.34 o 
   2 -13   5     1846.23     1731.52    154.19 o 
  -3 -12   5     1229.69     1477.00    124.73 o 
  -2 -12   5        5.84      178.58     61.68 o 
  -1 -12   5        3.83      190.39     66.51 o 
   0 -12   5     1163.40     1140.27     81.24 o 
   1 -12   5     2888.33     2668.13    189.63 o 
   2 -12   5     1246.51     1146.53    123.81 o 
   3 -12   5      988.40     1104.80     66.71 o 
  -4 -11   5      296.17      293.65     85.15 o 
  -3 -11   5      117.81      290.89     71.34 o 
  -2 -11   5      291.06      330.03     46.68 o 
  -1 -11   5     1607.33     1772.18     83.15 o 
   0 -11   5      455.09      466.26     52.70 o 
   1 -11   5     3556.54     3093.96    121.53 o 
   2 -11   5      712.99      833.54     77.33 o 
   3 -11   5     1141.21     1184.54     65.20 o 
   4 -11   5        0.20       56.49     43.52 o 
  -5 -10   5     1300.95     1425.64    143.05 o 
  -4 -10   5       36.09       59.00     32.50 o 
  -3 -10   5       77.49      211.19     44.17 o 
  -2 -10   5     1604.36     1625.98     97.12 o 
  -1 -10   5     3110.59     3102.11    109.03 o 
   0 -10   5      161.48      229.95     39.82 o 
   1 -10   5     3828.33     3629.93    108.06 o 
   2 -10   5       69.33      100.55     43.85 o 
   3 -10   5      364.84      464.57     47.33 o 
   4 -10   5      279.77      296.61     44.88 o 
  -5  -9   5      359.69      381.59     44.17 o 
  -4  -9   5       39.64       99.85     33.28 o 
  -3  -9   5     1562.01     1723.19     62.01 o 
  -2  -9   5     1294.86     1516.12     72.17 o 
  -1  -9   5     4775.25     4768.87    163.62 o 
   0  -9   5      910.94     1014.63     54.27 o 
   1  -9   5     1973.55     1893.65     54.38 o 
   2  -9   5       98.88      160.98     54.34 o 
   3  -9   5      682.43      783.85     50.74 o 
   4  -9   5      634.21      721.74     50.34 o 
   5  -9   5     1326.66     1311.50     84.63 o 
  -5  -8   5     1080.93     1070.85     56.03 o 
  -4  -8   5      219.12      334.60     37.72 o 
  -3  -8   5     4093.58     3907.09    101.31 o 
  -2  -8   5     2788.35     2836.00     71.47 o 
  -1  -8   5      441.68      530.07     43.58 o 
   0  -8   5     6020.02     6215.86    100.82 o 
   1  -8   5     3803.82     3804.34     72.83 o 
   2  -8   5      283.79      449.09     35.09 o 
   3  -8   5     1497.72     1347.03     57.54 o 
   4  -8   5     3720.44     3611.40     91.57 o 
   5  -8   5      155.41      143.81     38.86 o 
  -6  -7   5      127.20      156.78     38.18 o 
  -5  -7   5     2774.41     2767.35     80.26 o 
  -4  -7   5     1400.08     1446.33     58.25 o 
  -3  -7   5     1079.00     1040.80     48.14 o 
  -2  -7   5     2829.46     2783.14     68.68 o 
  -1  -7   5      205.97      301.98     18.85 o 
   0  -7   5      421.56      448.17     26.36 o 
   1  -7   5     1497.72     1608.39     48.72 o 
   2  -7   5      267.30      282.13     30.74 o 
   3  -7   5    10851.11    10671.49    187.65 o 
   4  -7   5     1144.57     1133.69     52.24 o 
   5  -7   5      372.95      404.14     50.76 o 
   6  -7   5       62.43      116.08     35.28 o 
  -6  -6   5      674.79      602.60     45.53 o 
  -5  -6   5      416.16      459.62     39.81 o 
  -4  -6   5     6118.35     5763.40    118.06 o 
  -3  -6   5     1041.28     1092.09     48.03 o 
  -2  -6   5      287.55      357.13     29.09 o 
  -1  -6   5     1063.48     1046.64     31.02 o 
   0  -6   5     3060.08     3187.01     69.35 o 
   1  -6   5     3441.15     3335.71     60.57 o 
   2  -6   5     3144.96     3263.06     65.90 o 
   3  -6   5     7632.79     7659.30    122.83 o 
   4  -6   5      474.17      506.11     36.85 o 
   5  -6   5      732.87      798.07     78.46 o 
   6  -6   5      494.42      521.62     54.87 o 
  -6  -5   5     3283.27     3079.58     87.47 o 
  -5  -5   5       99.75      115.35     30.96 o 
  -4  -5   5     5213.71     4961.44    104.87 o 
  -3  -5   5      255.43      391.14     32.01 o 
  -2  -5   5      294.25      289.82     30.09 o 
  -1  -5   5      627.82      796.82     26.17 o 
   0  -5   5    11572.55    11288.26    137.91 o 
   1  -5   5     2738.52     2602.99     54.06 o 
   2  -5   5    18754.95    18621.02    242.86 o 
   3  -5   5        8.84       -5.18     18.20 o 
   4  -5   5      791.72      843.35     38.34 o 
   5  -5   5        5.89      -29.42     29.42 o 
   6  -5   5     1554.45     1513.81     72.17 o 
   7  -5   5      597.40      603.30     92.10 o 
  -6  -4   5     3453.60     3249.63     85.22 o 
  -5  -4   5     1969.98     2101.55     64.78 o 
  -4  -4   5      154.75      274.61     30.64 o 
  -3  -4   5       57.14       96.14     24.47 o 
  -2  -4   5     3544.28     3453.20     57.96 o 
  -1  -4   5     2025.03     2005.01     38.61 o 
   0  -4   5    32447.72    32345.29    340.62 o 
   1  -4   5     2156.88     2094.38     43.30 o 
   2  -4   5     2964.82     2990.06     44.84 o 
   3  -4   5      306.66      302.70     20.91 o 
   4  -4   5      474.33      445.90     24.24 o 
   5  -4   5     1075.01     1057.88     47.47 o 
   6  -4   5     1286.82     1403.59     88.43 o 
  -7  -3   5     1869.82     1756.56     65.70 o 
  -6  -3   5     2857.11     2862.26    105.43 o 
  -5  -3   5      725.67      732.27     41.12 o 
  -4  -3   5      290.32      263.42     28.81 o 
  -3  -3   5      300.74      337.83     32.86 o 
  -2  -3   5     9060.01     9051.18    137.92 o 
  -1  -3   5     6862.71     6679.45     83.84 o 
   0  -3   5     1382.69     1325.93     24.84 o 
   1  -3   5     7997.81     7729.57    112.66 o 
   2  -3   5     2458.72     2523.19     38.17 o 
   3  -3   5     4655.78     4779.28     56.09 o 
   4  -3   5      642.45      684.16     32.63 o 
   5  -3   5     3969.84     3919.01     89.86 o 
   6  -3   5      491.54      379.45     70.09 o 
  -7  -2   5     1828.81     1739.07     64.76 o 
  -6  -2   5        6.75       89.06     30.69 o 
  -5  -2   5     1503.41     1520.37     76.60 o 
  -4  -2   5     2658.44     2902.03     70.54 o 
  -3  -2   5     2079.88     1992.30     47.99 o 
  -2  -2   5    12074.65    12662.62    168.38 o 
  -1  -2   5     5499.85     5026.71     61.76 o 
   0  -2   5     4507.36     4408.45     57.03 o 
   1  -2   5     2401.61     2312.13     34.60 o 
   2  -2   5       33.82      130.80     20.40 o 
   3  -2   5     1215.01     1199.55     39.10 o 
   4  -2   5     2657.36     2721.98     59.76 o 
   5  -2   5     3559.65     3296.77     71.59 o 
  -7  -1   5     1818.01     1782.33     64.18 o 
  -6  -1   5      693.27      684.12     41.43 o 
  -5  -1   5      106.41      252.03     30.03 o 
  -4  -1   5     1426.33     1389.66     45.05 o 
  -3  -1   5    12871.71    12540.23    152.01 o 
  -2  -1   5     1211.70     1238.68     32.78 o 
  -1  -1   5    15554.92    15169.26    156.22 o 
   0  -1   5       64.88       69.98     10.06 o 
   1  -1   5       20.76       68.77     11.65 o 
   2  -1   5     8055.99     7718.30    111.82 o 
   3  -1   5     2294.44     2284.99     53.70 o 
   4  -1   5     3749.65     3716.61     72.77 o 
   5  -1   5     1903.89     2092.01     75.10 o 
   6  -1   5      615.34      580.09     58.22 o 
  -7   0   5       53.08       47.58     42.07 o 
  -6   0   5      169.95      242.28     39.41 o 
  -5   0   5    10154.90    10513.84    154.36 o 
  -4   0   5     1274.65     1401.48     43.53 o 
  -3   0   5     7331.31     7772.26     98.05 o 
  -2   0   5     1910.43     1929.17     38.65 o 
  -1   0   5      391.65      412.52     15.83 o 
   0   0   5     2468.66     2495.29     44.95 o 
   1   0   5     5357.30     4971.08     58.45 o 
   2   0   5     5921.02     6394.34     69.53 o 
   3   0   5     3344.47     3283.04     67.89 o 
   4   0   5     2797.54     3122.62     65.80 o 
   5   0   5       68.75       37.00     29.40 o 
   6   0   5        6.49       26.24     52.51 o 
   7   0   5      746.78      737.81    100.80 o 
  -7   1   5     2638.91     2788.78     84.97 o 
  -6   1   5      922.25      952.21     43.86 o 
  -5   1   5     4597.60     4755.94     85.29 o 
  -4   1   5     3590.39     3524.10     70.13 o 
  -3   1   5        8.92      153.70     29.28 o 
  -2   1   5      736.50      675.44     25.85 o 
  -1   1   5     5394.45     5210.41     62.26 o 
   0   1   5       23.52       22.01      9.09 o 
   1   1   5     3647.93     3335.18     67.12 o 
   2   1   5    13929.37    13674.15    161.45 o 
   3   1   5      220.90      333.67     21.77 o 
   4   1   5     2164.62     2044.48     33.60 o 
   5   1   5     1218.97     1209.74     78.37 o 
   6   1   5      187.11      218.90     42.16 o 
   7   1   5     1058.87      913.17    109.54 o 
  -7   2   5     3247.80     3098.83     85.39 o 
  -6   2   5     1303.71     1358.71     55.10 o 
  -5   2   5     2413.75     2552.10     62.33 o 
  -4   2   5     1737.68     1924.28     52.29 o 
  -3   2   5      171.76      188.44     26.21 o 
  -2   2   5     5359.02     5748.17    101.32 o 
  -1   2   5    16980.90    16433.96    186.43 o 
   0   2   5       41.96       98.92     10.85 o 
   1   2   5    14568.15    14292.94    208.84 o 
   2   2   5     1499.29     1928.59     59.05 o 
   3   2   5     5176.91     5344.34     71.47 o 
   4   2   5       45.62       91.34     17.64 o 
   5   2   5     2656.05     2634.16     60.28 o 
   6   2   5     1425.81     1400.11     49.29 o 
   7   2   5     2960.05     2927.11    116.89 o 
  -7   3   5     2043.07     2042.77     71.69 o 
  -6   3   5     1915.86     1841.67     58.01 o 
  -5   3   5       27.05       74.30     26.47 o 
  -4   3   5      717.46      750.65     35.91 o 
  -3   3   5     1645.98     1684.62     47.49 o 
  -2   3   5     5990.81     6127.84     98.24 o 
  -1   3   5     7520.79     7288.36     97.26 o 
   0   3   5    20010.57    20410.84    224.93 o 
   1   3   5     4879.91     5189.46     85.77 o 
   2   3   5      458.54      460.97     19.26 o 
   3   3   5        0.70       12.69     16.54 o 
   4   3   5     4088.65     3948.43     98.85 o 
   5   3   5      223.73      273.30     24.57 o 
   6   3   5     4442.37     4122.85     79.63 o 
   7   3   5     1338.76     1216.95    128.41 o 
  -7   4   5      397.71      318.98    122.66 o 
  -6   4   5     2256.25     2344.32     72.64 o 
  -5   4   5     1213.04     1235.75     48.17 o 
  -4   4   5      944.86     1035.56     43.92 o 
  -3   4   5     2020.51     2194.06     55.12 o 
  -2   4   5    16240.02    16069.42    228.30 o 
  -1   4   5      316.29      333.34     19.32 o 
   0   4   5    14457.24    14154.58    161.57 o 
   1   4   5      267.75      280.48     16.13 o 
   2   4   5      162.81      220.99     19.29 o 
   3   4   5      607.97      630.57     30.07 o 
   4   4   5     8707.84     8375.63    135.80 o 
   5   4   5      558.75      592.46     31.76 o 
   6   4   5     2576.98     2472.01     65.50 o 
  -7   5   5       62.27     -104.02    104.02 o 
  -6   5   5        0.88      -27.51     72.06 o 
  -5   5   5      160.20      147.77     34.26 o 
  -4   5   5     7018.84     6800.36    117.79 o 
  -3   5   5     1262.90     1258.57     47.09 o 
  -2   5   5     8744.31     8509.37    150.91 o 
  -1   5   5     3189.49     3093.88     56.89 o 
   0   5   5      901.80      869.58     27.06 o 
   1   5   5        5.96       52.47     13.52 o 
   2   5   5     1423.50     1403.51     40.60 o 
   3   5   5     5451.35     5313.52     94.58 o 
   4   5   5     2197.14     2211.94     56.18 o 
   5   5   5     2487.53     2451.54     80.53 o 
   6   5   5      290.03      335.26     33.29 o 
  -6   6   5     1219.05     1236.19     60.02 o 
  -5   6   5      499.47      508.62     43.91 o 
  -4   6   5     4151.76     4162.46     97.70 o 
  -3   6   5     6227.24     6079.36    122.30 o 
  -2   6   5      314.10      361.33     34.69 o 
  -1   6   5     1077.04     1081.05     42.44 o 
   0   6   5     1585.56     1604.56     37.38 o 
   1   6   5      693.01      739.90     31.96 o 
   2   6   5      243.59      269.62     23.78 o 
   3   6   5     8975.63     8772.48    143.40 o 
   4   6   5     1068.50     1077.67     43.32 o 
   5   6   5      637.87      633.26     39.21 o 
   6   6   5        0.05       10.94     66.97 o 
  -6   7   5     1712.83     1719.94     72.11 o 
  -5   7   5      955.23      870.38     53.08 o 
  -4   7   5     1349.52     1345.67     59.57 o 
  -3   7   5     7680.53     7758.13    148.99 o 
  -2   7   5      183.98      192.00     34.14 o 
  -1   7   5     1594.25     1614.62     52.55 o 
   0   7   5     5733.02     5700.56     98.64 o 
   1   7   5     1249.75     1271.57     54.28 o 
   2   7   5     4987.53     4981.87     92.08 o 
   3   7   5     1248.83     1181.19     43.94 o 
   4   7   5      125.91      183.06     27.19 o 
   5   7   5      598.14      596.17     40.32 o 
  -5   8   5     2467.48     2522.54     83.13 o 
  -4   8   5      263.00      344.98     53.15 o 
  -3   8   5      666.92      707.69     65.30 o 
  -2   8   5     1115.29     1306.70    139.05 o 
  -1   8   5     1081.19     1011.90     44.51 o 
   0   8   5     1945.17     1826.29     88.66 o 
   1   8   5     4137.64     4055.68     92.39 o 
   2   8   5     1472.20     1319.02     60.52 o 
   3   8   5      172.48      198.76     33.56 o 
   4   8   5      269.11      349.02     33.07 o 
   5   8   5      889.51      901.30     58.37 o 
  -5   9   5      866.09      910.03     66.37 o 
  -4   9   5        0.45       11.42     44.35 o 
  -3   9   5      567.44      592.89     58.20 o 
  -2   9   5      264.48      294.99     41.26 o 
  -1   9   5     4830.04     4357.38    214.05 o 
   0   9   5      594.57      633.79     78.71 o 
   1   9   5     1317.26     1370.39     84.96 o 
   2   9   5      314.70      299.86     34.02 o 
   3   9   5      185.63      213.21     29.77 o 
   4   9   5       63.68       99.98     29.05 o 
  -4  10   5       17.96       46.49     41.71 o 
  -3  10   5     3034.97     3055.28     91.84 o 
  -2  10   5      475.45      490.67     69.72 o 
  -1  10   5     6333.59     4558.49    233.36 o 
   0  10   5       11.98       91.59     50.63 o 
   1  10   5      409.86      449.24     60.78 o 
   2  10   5      428.01      402.24     60.40 o 
   3  10   5     1422.97     1520.39     63.38 o 
   4  10   5     1305.42     1417.89     56.23 o 
  -4  11   5      210.57      135.38     63.91 o 
  -3  11   5     4459.14     4435.29    180.35 o 
  -2  11   5     1019.80      778.31    122.89 o 
  -1  11   5     2771.96     1914.71    137.62 o 
   0  11   5      184.45      137.62     60.29 o 
   1  11   5       34.25      147.13     54.34 o 
   2  11   5      585.18      587.93     72.35 o 
   3  11   5     1039.76     1163.00     93.33 o 
  -3  12   5      609.61      367.75    127.95 o 
   0  12   5      409.69      342.22    120.36 o 
   1  12   5      573.74      537.35     75.11 o 
   2  12   5     2116.12     1979.15    215.87 o 
  -2 -13   6     1094.13     1201.30    112.77 o 
  -1 -13   6      552.42      605.12     62.78 o 
   0 -13   6      987.21     1033.09     75.95 o 
   1 -13   6      940.59     1031.46    120.13 o 
  -3 -12   6      530.62      632.87     93.43 o 
  -2 -12   6     2345.77     2631.34    187.10 o 
  -1 -12   6     1609.76     1738.28    101.49 o 
   0 -12   6      363.41      499.33     55.80 o 
   1 -12   6      176.32      266.03     76.86 o 
   2 -12   6       13.87       63.52     71.80 o 
   3 -12   6      647.09      746.88     68.92 o 
  -4 -11   6      453.83      485.58     96.20 o 
  -3 -11   6     2742.50     2947.01    148.44 o 
  -2 -11   6      941.85     1077.60     91.36 o 
  -1 -11   6     1095.30     1118.45     68.74 o 
   0 -11   6     1522.00     1672.17     83.31 o 
   1 -11   6     1532.01     1441.08     89.52 o 
   2 -11   6      409.15      556.36     49.68 o 
   3 -11   6      194.54      203.87     44.39 o 
   4 -11   6     2214.17     2375.45     86.07 o 
  -5 -10   6     2577.37     2628.26     96.57 o 
  -4 -10   6      130.60      262.81     84.69 o 
  -3 -10   6     3729.27     3691.34    201.60 o 
  -2 -10   6      112.42      142.10     38.01 o 
  -1 -10   6     1227.59     1300.32     68.15 o 
   0 -10   6       33.87      125.69     36.71 o 
   1 -10   6      866.30      879.92     41.56 o 
   2 -10   6     1066.60     1070.05     57.61 o 
   3 -10   6     1769.26     1950.25     73.71 o 
   4 -10   6      635.25      692.61     54.31 o 
  -5  -9   6     3535.99     3259.99     92.62 o 
  -4  -9   6      805.50      752.21     48.41 o 
  -3  -9   6     2602.38     2685.85     80.65 o 
  -2  -9   6      258.19      376.31     43.08 o 
  -1  -9   6      110.78      187.70     34.52 o 
   0  -9   6      500.55      587.12     41.85 o 
   1  -9   6     2446.43     2409.83     67.40 o 
   2  -9   6     3206.99     3141.89     84.64 o 
   3  -9   6     2543.70     2520.20     78.27 o 
   4  -9   6      261.79      397.22     43.58 o 
   5  -9   6       50.87       91.27     38.27 o 
  -5  -8   6     1204.11     1249.83     84.50 o 
  -4  -8   6     3335.16     3483.73    101.65 o 
  -3  -8   6        5.28        9.53     26.62 o 
  -2  -8   6      275.30      499.80     75.12 o 
  -1  -8   6     2503.05     2545.40     90.45 o 
   0  -8   6     3074.59     3184.92     64.57 o 
   1  -8   6      941.85      896.76     37.63 o 
   2  -8   6     5042.32     4913.97    104.47 o 
   3  -8   6        7.76       43.43     31.96 o 
   4  -8   6       73.80      133.25     34.81 o 
   5  -8   6      280.24      296.62     40.78 o 
  -6  -7   6     1980.66     1970.96     73.92 o 
  -5  -7   6      106.28      149.96     34.96 o 
  -4  -7   6     1291.53     1407.93     58.01 o 
  -3  -7   6     1699.29     1745.80     60.61 o 
  -2  -7   6      247.93      254.88     28.84 o 
  -1  -7   6     7123.00     6961.32     95.56 o 
   0  -7   6    10820.82    10809.79    223.42 o 
   1  -7   6      872.91      879.94     34.73 o 
   2  -7   6      180.39      199.40     27.37 o 
   3  -7   6      418.71      501.60     33.65 o 
   4  -7   6      317.23      292.19     35.73 o 
   5  -7   6      733.68      787.02     47.43 o 
   6  -7   6      491.51      511.41     68.24 o 
  -6  -6   6     1177.16     1248.76     59.97 o 
  -5  -6   6       81.98       82.86     32.60 o 
  -4  -6   6       31.97      148.00     35.34 o 
  -3  -6   6     5706.09     5771.24    115.45 o 
  -2  -6   6      360.41      463.17     46.57 o 
  -1  -6   6    12961.81    12925.45    157.02 o 
   0  -6   6     3706.37     3837.66     53.88 o 
   1  -6   6     3014.87     2911.10     88.64 o 
   2  -6   6       59.64      119.70     23.09 o 
   3  -6   6      448.32      471.52     35.92 o 
   4  -6   6      861.31      931.16     43.17 o 
   5  -6   6     3090.03     3035.66     98.29 o 
   6  -6   6      306.25      299.63     33.83 o 
  -6  -5   6       73.00       58.76     32.76 o 
  -5  -5   6       81.03      134.39     31.81 o 
  -4  -5   6     5672.39     5468.37    113.48 o 
  -3  -5   6      966.27      990.59     45.35 o 
  -2  -5   6    14071.20    13715.78    228.20 o 
  -1  -5   6     2756.51     2694.78     46.15 o 
   0  -5   6     4448.93     4595.73     62.52 o 
   1  -5   6      221.90      224.73     29.17 o 
   2  -5   6      983.87      971.09     45.57 o 
   3  -5   6     1016.28     1027.66     35.65 o 
   4  -5   6     4273.46     4200.06     74.06 o 
   5  -5   6     1155.48     1147.37     43.53 o 
   6  -5   6     1483.95     1464.40     63.25 o 
  -6  -4   6     1305.00     1397.36     58.98 o 
  -5  -4   6       22.70      -20.31     29.76 o 
  -4  -4   6    12080.87    12028.72    207.21 o 
  -3  -4   6     7241.32     7121.10    131.16 o 
  -2  -4   6     3977.00     4051.91     61.32 o 
  -1  -4   6      519.01      509.20     20.58 o 
   0  -4   6       16.31      184.23     16.39 o 
   1  -4   6      945.81      886.13     24.83 o 
   2  -4   6     2353.14     2634.15     70.71 o 
   3  -4   6     4160.38     4013.35     67.58 o 
   4  -4   6     3297.42     3564.71     67.17 o 
   5  -4   6     1525.46     1485.59     43.66 o 
   6  -4   6      392.75      365.16     61.60 o 
  -7  -3   6       91.86       47.18     34.03 o 
  -6  -3   6     2415.30     2388.05     72.31 o 
  -5  -3   6     3225.35     3141.86     79.57 o 
  -4  -3   6     4540.49     4514.01     95.88 o 
  -3  -3   6     1370.37     1403.65     51.69 o 
  -2  -3   6     9991.08    10184.10    118.04 o 
  -1  -3   6     1578.16     1564.42     32.28 o 
   0  -3   6     6000.51     6260.79     73.85 o 
   1  -3   6     8905.35     8756.33    127.35 o 
   2  -3   6     4136.32     3778.38     51.82 o 
   3  -3   6     2766.71     2720.50     38.32 o 
   4  -3   6      886.13      883.10     29.08 o 
   5  -3   6     1269.04     1238.70     56.93 o 
   6  -3   6       13.47      -45.05     45.05 o 
  -7  -2   6     1004.85      995.99     53.42 o 
  -6  -2   6     1971.38     2118.86     67.19 o 
  -5  -2   6     6707.84     6288.92    123.85 o 
  -4  -2   6      390.14      426.67     34.34 o 
  -3  -2   6      731.60      786.64     35.08 o 
  -2  -2   6      949.66     1294.23     44.21 o 
  -1  -2   6     3289.73     3140.95     41.61 o 
   0  -2   6     4288.67     4154.08     56.53 o 
   1  -2   6     8827.96     8402.68    121.10 o 
   2  -2   6    10984.26    11152.49    156.02 o 
   3  -2   6     1083.89      994.07     33.26 o 
   4  -2   6      390.59      441.75     28.24 o 
   5  -2   6        1.33       -3.52     23.86 o 
   6  -2   6     1564.46     1555.70    163.86 o 
  -7  -1   6     2177.75     2140.20     70.94 o 
  -6  -1   6     1042.76     1040.80     49.97 o 
  -5  -1   6     8476.34     8371.75    153.28 o 
  -4  -1   6      772.70      830.15     35.81 o 
  -3  -1   6     1699.80     1851.35     66.39 o 
  -2  -1   6     6075.10     5905.46     86.47 o 
  -1  -1   6     4795.64     4602.32     58.79 o 
   0  -1   6     9469.46     9328.91    117.12 o 
   1  -1   6    15247.22    15272.50    172.65 o 
   2  -1   6     2670.03     2591.90     46.48 o 
   3  -1   6     3128.84     3109.28     65.19 o 
   4  -1   6      463.84      462.66     28.69 o 
   5  -1   6     1926.82     1795.34     59.80 o 
   6  -1   6     3860.60     3712.33    123.49 o 
  -7   0   6     3034.16     2873.47     80.83 o 
  -6   0   6      819.37      799.22     42.22 o 
  -5   0   6      948.89      953.24     39.47 o 
  -4   0   6      308.83      327.66     26.24 o 
  -3   0   6     6328.69     6524.56    104.86 o 
  -2   0   6     9358.75    10042.47    132.88 o 
  -1   0   6     5132.81     4862.74     75.43 o 
   0   0   6     9079.22     9164.73    108.82 o 
   1   0   6      602.74      592.37     30.29 o 
   2   0   6      739.55      787.82     30.97 o 
   3   0   6     1233.63     1181.62     26.82 o 
   4   0   6     2589.05     2596.69     64.48 o 
   5   0   6     3522.53     3400.35     89.05 o 
   6   0   6     2777.18     2944.54    110.26 o 
  -7   1   6      430.11      425.12     39.20 o 
  -6   1   6      613.69      612.09     39.00 o 
  -5   1   6     1969.94     2095.18     58.16 o 
  -4   1   6      159.12      156.83     25.03 o 
  -3   1   6     1485.34     1485.12     43.95 o 
  -2   1   6    19887.68    19991.52    267.99 o 
  -1   1   6      434.60      541.32     35.72 o 
   0   1   6    14119.01    13769.37    164.92 o 
   1   1   6      723.76      908.34     60.09 o 
   2   1   6     3703.73     3743.77     46.21 o 
   3   1   6      364.88      300.51     14.90 o 
   4   1   6     1668.51     1634.08     36.81 o 
   5   1   6     5065.39     4923.23     92.59 o 
   6   1   6      792.80      752.59     76.58 o 
   7   1   6     1432.54     1534.11     95.51 o 
  -7   2   6       53.37       36.66     31.36 o 
  -6   2   6       95.84      141.55     28.72 o 
  -5   2   6     7327.76     7134.43    121.81 o 
  -4   2   6     1036.77     1260.74     45.89 o 
  -3   2   6     4563.09     4468.20     80.38 o 
  -2   2   6     1697.37     2073.89    120.36 o 
  -1   2   6     4468.71     4304.79     58.89 o 
   0   2   6     6875.50     7122.20     79.33 o 
   1   2   6     2932.85     2845.60     53.14 o 
   2   2   6     7031.53     7316.91     86.75 o 
   3   2   6     7659.12     7920.75    112.23 o 
   4   2   6      928.46     1014.87     32.11 o 
   5   2   6     5356.43     5176.27     84.23 o 
   6   2   6       88.18      142.86     24.79 o 
   7   2   6      206.99      199.26     31.56 o 
  -7   3   6      159.03      138.56     37.91 o 
  -6   3   6      455.68      486.18     37.47 o 
  -5   3   6     4973.83     5007.87     95.76 o 
  -4   3   6     3475.00     3447.50     86.60 o 
  -3   3   6     5553.10     5632.69     97.13 o 
  -2   3   6      965.95      897.73     35.73 o 
  -1   3   6     1708.22     1713.74     36.07 o 
   0   3   6     7044.65     6929.04     78.78 o 
   1   3   6     1535.56     1701.89     39.62 o 
   2   3   6     5419.52     5283.80     87.43 o 
   3   3   6     7356.86     7705.08    122.85 o 
   4   3   6     3281.01     3148.38     64.65 o 
   5   3   6       94.71      201.65     22.40 o 
   6   3   6        4.14       24.31     21.15 o 
  -7   4   6      449.58       55.69    112.77 o 
  -6   4   6     4309.15     4336.16    102.19 o 
  -5   4   6      331.50      342.20     39.32 o 
  -4   4   6     8465.28     8765.07    142.23 o 
  -3   4   6      147.95      192.51     26.25 o 
  -2   4   6      180.52      217.56     28.02 o 
  -1   4   6      164.18      175.58     14.68 o 
   0   4   6    16563.64    16831.66    189.63 o 
   1   4   6     1458.41     1438.17     32.79 o 
   2   4   6    11929.41    11970.20    179.23 o 
   3   4   6      638.85      665.72     40.52 o 
   4   4   6     1740.93     1742.64     77.04 o 
   5   4   6      466.26      462.25     51.20 o 
   6   4   6       42.04       78.22     24.04 o 
  -6   5   6     4040.61     4079.38    100.76 o 
  -5   5   6      371.81      341.51     38.97 o 
  -4   5   6     1589.68     1555.93     54.20 o 
  -3   5   6      123.29      165.41     27.39 o 
  -2   5   6     2412.58     2403.91     67.81 o 
  -1   5   6     5398.28     5244.78     79.82 o 
   0   5   6     7272.09     7253.05     91.50 o 
   1   5   6    11756.74    11511.51    178.04 o 
   2   5   6      144.19      144.08     19.80 o 
   3   5   6      666.31      799.56     65.64 o 
   4   5   6      327.17      327.67     27.91 o 
   5   5   6     1496.49     1451.69     48.19 o 
   6   5   6      155.08      118.84     29.01 o 
  -6   6   6     1363.43     1316.19     78.00 o 
  -5   6   6      233.24      313.25     40.10 o 
  -4   6   6      186.02      199.20     36.10 o 
  -3   6   6     2536.57     2615.12     65.49 o 
  -2   6   6      382.49      405.36     36.19 o 
  -1   6   6     2849.70     2672.28     95.46 o 
   0   6   6    10373.27    10179.33    123.86 o 
   1   6   6     3135.15     3038.54     64.86 o 
   2   6   6        4.34       50.63     19.44 o 
   3   6   6       40.20       62.40     22.57 o 
   4   6   6      498.96      501.37     33.25 o 
   5   6   6     1374.39     1371.50     48.90 o 
   6   6   6     1380.69     1380.34    140.84 o 
  -6   7   6       41.35        2.01     40.19 o 
  -5   7   6      839.01      907.76     54.45 o 
  -4   7   6     2078.62     1956.67     70.61 o 
  -3   7   6      878.15      878.42     49.86 o 
  -2   7   6     4198.65     4173.69     96.98 o 
  -1   7   6     4817.54     4573.06    137.11 o 
   0   7   6      177.89      182.88     48.27 o 
   1   7   6     1482.96     1577.07     53.95 o 
   2   7   6       54.20       77.48     26.57 o 
   3   7   6      386.62      359.84     29.41 o 
   4   7   6     4784.65     4814.88     95.50 o 
   5   7   6      683.48      656.55     44.24 o 
  -5   8   6        7.36        9.63     38.31 o 
  -4   8   6     2825.14     2970.61    140.18 o 
  -3   8   6     2492.61     2504.91     78.64 o 
  -2   8   6     1529.62     1463.01     62.30 o 
  -1   8   6     1830.78     1812.27    101.28 o 
   0   8   6      321.66      453.97     50.45 o 
   1   8   6      637.71      679.72     40.41 o 
   2   8   6     1506.45     1540.22     60.67 o 
   3   8   6     2753.68     2816.12     67.44 o 
   4   8   6     2343.32     2428.67     65.53 o 
   5   8   6      698.75      620.71     51.49 o 
  -5   9   6     1253.24     1291.60     92.68 o 
  -4   9   6      613.90      665.14     74.14 o 
  -3   9   6     1733.08     1856.44    137.80 o 
  -2   9   6      420.41      398.47     42.35 o 
  -1   9   6      156.53      197.18     48.87 o 
   0   9   6        2.41      -16.61     41.42 o 
   1   9   6     3343.42     3198.46    133.98 o 
   2   9   6     1615.80     1704.39     61.73 o 
   3   9   6     1665.91     1702.46     62.84 o 
   4   9   6     1160.00     1174.69     50.44 o 
  -4  10   6      322.99      308.68     49.56 o 
  -3  10   6       11.69      -31.59     38.42 o 
  -2  10   6      182.90      186.41     94.82 o 
  -1  10   6       10.45       38.20     52.47 o 
   0  10   6     2087.43     1756.30    103.53 o 
   1  10   6     2231.42     2112.44    110.86 o 
   2  10   6     2895.57     2812.38    129.08 o 
   3  10   6     1366.02     1429.92     62.34 o 
   4  10   6       88.87       79.30     43.92 o 
  -4  11   6      112.73      172.60     58.37 o 
  -3  11   6       30.12      -97.12     97.12 o 
  -2  11   6      242.20      125.19     98.04 o 
   0  11   6      832.00      729.59     80.22 o 
   1  11   6     2790.40     2565.94    127.84 o 
   2  11   6      910.11      872.48     82.30 o 
   3  11   6      880.04     1101.42    170.30 o 
  -3  12   6      158.02     -110.46    110.46 o 
   0  12   6     1765.89     1368.80    102.21 o 
   1  12   6      400.67      351.28     67.47 o 
  -2 -13   7      858.17      988.81    109.77 o 
  -1 -13   7       17.55      131.58     46.92 o 
   0 -13   7       24.41      125.65     69.50 o 
   1 -13   7      499.98      503.53     96.20 o 
  -3 -12   7      181.61      246.24     74.10 o 
  -2 -12   7      370.76      496.17     57.12 o 
  -1 -12   7      523.49      672.49     60.94 o 
   0 -12   7      685.60      683.96     92.51 o 
   1 -12   7     1330.77     1355.95    122.89 o 
   2 -12   7     2710.70     2744.35    107.14 o 
   3 -12   7      173.25      185.83     56.22 o 
  -4 -11   7     1085.75     1146.07    125.65 o 
  -3 -11   7       35.04       27.26     42.47 o 
  -2 -11   7      685.50      829.85     64.11 o 
  -1 -11   7      767.45      843.28     61.02 o 
   0 -11   7     1984.93     1982.32     90.14 o 
   1 -11   7     1174.36      966.10    102.18 o 
   2 -11   7     2102.03     2232.92     94.60 o 
   3 -11   7       19.73       25.49     39.47 o 
   4 -11   7       38.84      -20.19     48.75 o 
  -5 -10   7      625.96      645.92     58.97 o 
  -4 -10   7        0.05       47.41     71.34 o 
  -3 -10   7      412.10      581.78     85.61 o 
  -2 -10   7     1604.12     1686.46     79.61 o 
  -1 -10   7     2044.47     2050.29     86.39 o 
   0 -10   7     1252.29     1266.08     75.70 o 
   1 -10   7     2162.79     2295.32     77.19 o 
   2 -10   7       44.74      129.83     36.89 o 
   3 -10   7      821.46      881.27     55.42 o 
   4 -10   7     2595.70     2659.48     86.06 o 
  -5  -9   7      132.40      215.84     51.62 o 
  -4  -9   7       45.48      146.70     34.45 o 
  -3  -9   7     1601.33     1565.51     88.83 o 
  -2  -9   7     4485.14     4535.62    142.78 o 
  -1  -9   7     3210.98     3334.44    112.41 o 
   0  -9   7     2183.37     2120.60     66.95 o 
   1  -9   7      741.12      845.85     39.14 o 
   2  -9   7     1493.59     1630.88     57.09 o 
   3  -9   7        7.42       34.01     34.75 o 
   4  -9   7     4132.00     3999.04    101.29 o 
   5  -9   7      859.44      939.46     95.80 o 
  -5  -8   7     1761.37     1763.57     69.96 o 
  -4  -8   7     2087.93     2154.69     71.51 o 
  -3  -8   7     1157.43     1205.69     54.01 o 
  -2  -8   7     8173.96     7861.27    146.14 o 
  -1  -8   7      115.53      104.04     28.45 o 
   0  -8   7      835.39     1121.13     39.35 o 
   1  -8   7      198.07      198.47     25.43 o 
   2  -8   7     2808.36     2840.39     69.24 o 
   3  -8   7     2643.50     2742.35     86.56 o 
   4  -8   7     2403.23     2327.66     73.28 o 
   5  -8   7     1189.88     1224.26     58.67 o 
  -6  -7   7      131.79      137.57     38.62 o 
  -5  -7   7     1398.14     1353.08     61.02 o 
  -4  -7   7     3975.54     4004.52     95.91 o 
  -3  -7   7     5854.68     5691.99    116.68 o 
  -2  -7   7      207.04      202.29     34.55 o 
  -1  -7   7     1446.19     1447.98     95.40 o 
   0  -7   7      735.52      753.19     47.71 o 
   1  -7   7      658.88      745.84     34.71 o 
   2  -7   7      354.43      361.12     30.74 o 
   3  -7   7    12103.91    12152.25    185.50 o 
   4  -7   7       31.83       23.57     40.42 o 
   5  -7   7     3208.35     3261.50     84.29 o 
   6  -7   7       25.17       -2.93     32.12 o 
  -6  -6   7      621.61      584.29     47.64 o 
  -5  -6   7     3877.17     3820.53     95.76 o 
  -4  -6   7     2671.09     2564.37     73.51 o 
  -3  -6   7     4535.24     4712.73    166.42 o 
  -2  -6   7        1.60        4.73     22.31 o 
  -1  -6   7      128.19      141.95     18.40 o 
   0  -6   7     1068.56     1228.70     34.89 o 
   1  -6   7     4651.98     4361.60     81.78 o 
   2  -6   7      134.38      128.41     24.69 o 
   3  -6   7    11699.05    11615.54    164.11 o 
   4  -6   7      133.72      169.23     29.04 o 
   5  -6   7      441.74      422.75     35.11 o 
   6  -6   7      223.90      274.69     40.49 o 
  -6  -5   7     2142.01     2012.34     70.68 o 
  -5  -5   7     1602.70     1520.84     60.49 o 
  -4  -5   7     4431.76     4265.65     96.97 o 
  -3  -5   7      281.88      308.04     31.85 o 
  -2  -5   7       95.63      147.44     30.04 o 
  -1  -5   7      622.90      565.46     23.26 o 
   0  -5   7     8578.05     8705.27    101.70 o 
   1  -5   7     1343.13     1241.59     35.34 o 
   2  -5   7     3980.71     3814.28     71.86 o 
   3  -5   7       47.51       70.37     20.53 o 
   4  -5   7      453.40      433.46     27.56 o 
   5  -5   7      700.17      826.25     53.67 o 
   6  -5   7     1235.81     1179.72     55.64 o 
  -6  -4   7     3668.52     3361.34     89.62 o 
  -5  -4   7      301.18      320.90     35.93 o 
  -4  -4   7      202.87      356.39     39.10 o 
  -3  -4   7      433.51      393.24     32.52 o 
  -2  -4   7     1351.48     1489.28     47.49 o 
  -1  -4   7     3432.46     3214.07     50.81 o 
   0  -4   7     5947.28     5686.99     70.58 o 
   1  -4   7     3880.20     3873.37     68.02 o 
   2  -4   7     2447.08     2301.08     49.77 o 
   3  -4   7     3069.46     3024.37     60.21 o 
   4  -4   7        2.51      136.84     23.56 o 
   5  -4   7     6624.85     6132.90    106.71 o 
   6  -4   7      701.81      876.40    143.87 o 
  -7  -3   7     1052.60     1002.92    134.86 o 
  -6  -3   7     1144.68     1230.46     56.96 o 
  -5  -3   7       33.46       40.01     30.03 o 
  -4  -3   7      381.20      342.09     33.82 o 
  -3  -3   7     7337.93     7606.65    124.47 o 
  -2  -3   7     3375.08     3140.68     48.42 o 
  -1  -3   7    11248.87    10677.03    136.27 o 
   0  -3   7      648.59      851.07     22.64 o 
   1  -3   7     3418.96     3588.63     66.32 o 
   2  -3   7     1479.37     1394.35     32.25 o 
   3  -3   7     7867.93     7554.93     97.66 o 
   4  -3   7     1207.93     1183.71     34.35 o 
   5  -3   7     5809.49     5764.81    128.71 o 
   6  -3   7     1582.55     1313.90    106.24 o 
  -7  -2   7       46.30       79.94     34.37 o 
  -6  -2   7        0.77       13.87     42.45 o 
  -5  -2   7      723.90      795.13     44.44 o 
  -4  -2   7     1939.45     1959.62     54.24 o 
  -3  -2   7     2696.51     2504.22     57.19 o 
  -2  -2   7    13222.84    13664.77    153.39 o 
  -1  -2   7      832.61      785.04     21.80 o 
   0  -2   7       67.11       72.25     12.27 o 
   1  -2   7      434.72      438.55     20.18 o 
   2  -2   7     1157.90     1199.97     40.03 o 
   3  -2   7     4530.46     4346.30     62.60 o 
   4  -2   7     6136.64     6116.24    128.55 o 
   5  -2   7      862.18      808.60     49.68 o 
   6  -2   7     3054.10     2928.22    215.87 o 
  -7  -1   7       95.25      186.38     36.45 o 
  -6  -1   7      617.44      572.54     46.30 o 
  -5  -1   7      991.10     1074.39     50.96 o 
  -4  -1   7     4424.32     4347.31     84.20 o 
  -3  -1   7     8067.51     7715.88    124.96 o 
  -2  -1   7     5671.56     5777.29     85.92 o 
  -1  -1   7     5612.01     5856.38     70.27 o 
   0  -1   7       64.65       49.24     12.73 o 
   1  -1   7     1777.36     1862.63     67.15 o 
   2  -1   7    15122.77    14526.32    158.79 o 
   3  -1   7     1315.74     1246.97     25.91 o 
   4  -1   7    10217.02     9925.41    164.09 o 
   5  -1   7     1232.12     1154.23     57.27 o 
   6  -1   7      193.25      224.03     52.56 o 
  -7   0   7      686.91      615.64     45.43 o 
  -6   0   7     2755.63     2736.22     76.42 o 
  -5   0   7     3301.45     3302.18     69.81 o 
  -4   0   7     6400.30     6719.80    106.63 o 
  -3   0   7      158.48      177.37     22.64 o 
  -2   0   7     4341.82     4477.46     74.24 o 
  -1   0   7       63.56       81.16     12.23 o 
   0   0   7     8012.04     7825.44     95.57 o 
   1   0   7     7666.13     8118.42    139.59 o 
   2   0   7    15571.51    16074.66    175.43 o 
   3   0   7     1500.73     1472.14     26.38 o 
   4   0   7     2324.96     2582.09     71.16 o 
   5   0   7      224.30      219.70     50.70 o 
   6   0   7       85.08      137.04     38.90 o 
  -7   1   7     1311.77     1335.41     56.72 o 
  -6   1   7     2651.37     2674.65     77.97 o 
  -5   1   7     1499.97     1478.97     48.62 o 
  -4   1   7     5761.05     5699.12    100.25 o 
  -3   1   7      254.32      330.29     25.77 o 
  -2   1   7      707.61      837.42     27.66 o 
  -1   1   7     4454.09     4451.25     56.79 o 
   0   1   7      120.96       75.85     12.14 o 
   1   1   7     7759.77     7730.19    117.41 o 
   2   1   7     2563.93     2438.08     34.62 o 
   3   1   7     6604.49     6646.90     96.11 o 
   4   1   7       14.33       22.67     15.37 o 
   5   1   7      258.38      314.51     22.40 o 
   6   1   7     1073.78     1080.98     44.86 o 
   7   1   7      939.53      881.53    107.93 o 
  -7   2   7     1700.35     1722.42     92.62 o 
  -6   2   7     1551.26     1498.23     52.54 o 
  -5   2   7     1179.49     1235.89     48.31 o 
  -4   2   7      712.08      677.81     35.67 o 
  -3   2   7     2771.22     2905.95     63.15 o 
  -2   2   7     7658.66     8037.46    110.09 o 
  -1   2   7    12311.19    11847.76    132.34 o 
   0   2   7      716.06     1159.56     28.44 o 
   1   2   7    21618.94    20921.21    273.61 o 
   2   2   7      322.93      442.41     28.06 o 
   3   2   7     1098.33     1045.01     31.49 o 
   4   2   7     1471.38     1550.59     39.11 o 
   5   2   7      620.50      669.94     32.18 o 
   6   2   7     2127.24     2184.71     55.04 o 
  -7   3   7     1596.84     1696.47    130.66 o 
  -6   3   7      969.59      940.31     47.03 o 
  -5   3   7      763.98      814.48     47.06 o 
  -4   3   7       50.58       39.43     26.03 o 
  -3   3   7      960.37     1221.22     75.67 o 
  -2   3   7     4527.97     4406.52     78.65 o 
  -1   3   7     4127.09     4122.99     73.38 o 
   0   3   7     7618.48     7324.75     89.72 o 
   1   3   7      574.57      665.00     38.72 o 
   2   3   7      394.38      386.66     22.23 o 
   3   3   7       38.18      104.48     18.75 o 
   4   3   7     3287.01     3170.79     77.33 o 
   5   3   7     2857.77     2784.99     57.84 o 
   6   3   7     1549.84     1493.03     48.66 o 
  -7   4   7      373.68      139.46    110.92 o 
  -6   4   7      312.36      340.55     40.48 o 
  -5   4   7       43.58       70.88     28.68 o 
  -4   4   7     4470.01     4474.14     88.52 o 
  -3   4   7       33.04       39.65     24.40 o 
  -2   4   7    11418.49    11246.54    190.14 o 
  -1   4   7      856.19      749.86     30.52 o 
   0   4   7     3906.23     3849.80     51.75 o 
   1   4   7      905.82      963.65     33.31 o 
   2   4   7      122.39      186.80     22.48 o 
   3   4   7     5063.90     4926.00     89.82 o 
   4   4   7     1908.23     1888.71     50.45 o 
   5   4   7     1706.73     1647.14     46.13 o 
   6   4   7     1059.11     1029.68     61.38 o 
  -6   5   7       58.60       48.97     36.08 o 
  -5   5   7     1057.49     1131.11     68.20 o 
  -4   5   7     2740.94     2738.18     68.12 o 
  -3   5   7     9025.29     9274.91    148.66 o 
  -2   5   7      404.94      421.39     35.53 o 
  -1   5   7     1112.76     1133.04     34.62 o 
   0   5   7      370.82      379.19     23.56 o 
   1   5   7     4301.29     4141.80     97.13 o 
   2   5   7     2701.68     2724.74     74.80 o 
   3   5   7    18855.61    18392.84    305.51 o 
   4   5   7      707.52      659.55     39.40 o 
   5   5   7     1024.19     1048.77     43.18 o 
   6   5   7      234.81      240.26     31.65 o 
  -6   6   7     1188.81     1245.12     73.58 o 
  -5   6   7      843.11      878.29     52.67 o 
  -4   6   7     1322.99     1321.47     61.72 o 
  -3   6   7     8784.23     8711.78    142.87 o 
  -2   6   7       10.39       32.81     30.28 o 
  -1   6   7      170.81      215.84     31.05 o 
   0   6   7        7.82       44.97     20.56 o 
   1   6   7     4042.10     3871.46     76.62 o 
   2   6   7     1078.05     1161.60     46.21 o 
   3   6   7     1414.99     1404.17     45.16 o 
   4   6   7     2261.48     2239.77     59.13 o 
   5   6   7       33.65       17.61     24.63 o 
   6   6   7        0.74       73.18     75.48 o 
  -6   7   7     1573.96     1366.83     84.61 o 
  -5   7   7     1614.33     1811.17    124.03 o 
  -4   7   7     2000.28     2056.96     73.31 o 
  -3   7   7      773.25      898.75     51.82 o 
  -2   7   7       91.09       88.90     48.81 o 
  -1   7   7       30.28       38.87     30.06 o 
   0   7   7     6451.20     5806.39    152.54 o 
   1   7   7      204.52      223.31     28.57 o 
   2   7   7    10739.39    10601.96    191.26 o 
   3   7   7       58.71      121.71     39.01 o 
   4   7   7     1061.60     1061.51     47.39 o 
   5   7   7      197.58      249.67     36.47 o 
  -5   8   7     1618.81     1671.33     93.21 o 
  -4   8   7       11.37       11.86     37.37 o 
  -3   8   7       10.46        7.47     35.65 o 
  -2   8   7      721.88      757.98     48.64 o 
  -1   8   7     1932.86     1637.83     90.90 o 
   0   8   7     4446.08     4139.47    126.78 o 
   1   8   7     1137.05     1103.58     49.16 o 
   2   8   7     3459.18     3494.12     86.94 o 
   3   8   7      140.85      147.93     30.62 o 
   4   8   7       35.13       84.63     27.18 o 
   5   8   7      580.89      550.48     91.13 o 
  -5   9   7       69.50        7.43     46.03 o 
  -4   9   7       48.08       -1.90     61.12 o 
  -3   9   7     1481.05     1575.65    100.45 o 
  -2   9   7      662.29      703.77     73.38 o 
  -1   9   7     2826.75     2477.16    169.84 o 
   0   9   7     1540.27     1497.99     92.62 o 
   1   9   7      280.96      309.71     84.69 o 
   2   9   7     2822.69     2902.95     80.99 o 
   3   9   7      371.44      430.06     51.55 o 
   4   9   7      882.07      903.62     52.56 o 
  -4  10   7       82.70       77.17     43.51 o 
  -3  10   7     1547.57     1473.79    134.63 o 
  -2  10   7     1989.84     1804.71    166.62 o 
   0  10   7      478.94      483.27     66.18 o 
   1  10   7      383.72      374.96     83.54 o 
   2  10   7      405.64      471.76     63.94 o 
   3  10   7       13.86       83.08     33.83 o 
   4  10   7     2558.43     2854.04    102.08 o 
  -4  11   7      855.48     1085.31    148.67 o 
  -3  11   7     1250.11     1046.65    147.75 o 
  -2  11   7     1165.08      722.16    127.95 o 
   0  11   7       55.82       50.14     53.03 o 
   1  11   7      245.69      403.30     65.65 o 
   2  11   7     3126.40     2925.91    139.92 o 
  -3  12   7      534.73      352.10    130.26 o 
  -1  12   7       35.16     -137.62    137.62 o 
   0  12   7      227.57      229.99     62.40 o 
  -2 -13   8      554.86      646.42     65.30 o 
  -1 -13   8     1170.17     1297.95    126.11 o 
   0 -13   8     1451.31     1475.16    130.72 o 
   1 -13   8      119.84      117.37     75.48 o 
  -3 -12   8      994.24     1052.13     79.55 o 
  -2 -12   8     2073.25     2187.59    100.56 o 
  -1 -12   8      204.17      319.37     49.01 o 
   0 -12   8     2790.55     2967.34    167.54 o 
   1 -12   8      802.70      633.33     94.82 o 
   2 -12   8       23.62       58.80     47.26 o 
   3 -12   8     1058.47     1201.50     82.51 o 
  -4 -11   8      859.49      976.23    120.59 o 
  -3 -11   8      538.03      652.44     65.09 o 
  -2 -11   8     3435.30     3717.94    131.90 o 
  -1 -11   8        9.73       57.04     35.55 o 
   0 -11   8      224.83      286.99     56.62 o 
   1 -11   8      854.60      866.34     76.14 o 
   2 -11   8     1297.26     1365.88     66.51 o 
   3 -11   8      299.66      329.80     46.85 o 
   4 -11   8     1722.73     1732.13    114.16 o 
  -5 -10   8     1063.33     1175.98    137.16 o 
  -4 -10   8      842.46      953.21    120.59 o 
  -3 -10   8     1120.31      990.03    104.48 o 
  -2 -10   8       23.30       83.66     37.50 o 
  -1 -10   8      665.56      719.57     55.26 o 
   0 -10   8     1588.47     1718.82     70.54 o 
   1 -10   8      427.85      544.13     41.23 o 
   2 -10   8     3800.14     3826.44    110.81 o 
   3 -10   8      585.16      582.77     49.31 o 
   4 -10   8     1312.85     1517.21     69.56 o 
  -5  -9   8     1558.97     1502.32     69.25 o 
  -4  -9   8     1329.57     1264.24     60.57 o 
  -3  -9   8     1848.64     1970.86    139.92 o 
  -2  -9   8      858.40      978.53     92.05 o 
  -1  -9   8       60.25      116.48     31.56 o 
   0  -9   8     6641.60     6447.40    184.09 o 
   1  -9   8      677.65      618.34     40.09 o 
   2  -9   8     5660.04     5427.76    105.21 o 
   3  -9   8     2339.90     2366.18     76.54 o 
   4  -9   8      165.06      186.66     39.55 o 
   5  -9   8       42.86       99.04     39.14 o 
  -5  -8   8      396.75      357.16     43.85 o 
  -4  -8   8     1094.20     1217.20     66.43 o 
  -3  -8   8       39.66       64.98     30.39 o 
  -2  -8   8     2490.44     2668.01    105.58 o 
  -1  -8   8      577.99      719.57     55.83 o 
   0  -8   8     9509.63     9531.37    235.27 o 
   1  -8   8     1448.11     1559.41     53.56 o 
   2  -8   8     2335.72     2302.75     62.60 o 
   3  -8   8      288.11      350.34     39.77 o 
   4  -8   8        3.00       67.73     33.20 o 
   5  -8   8      100.12      121.19     35.53 o 
  -6  -7   8     1224.88     1109.80     61.65 o 
  -5  -7   8      951.24     1065.23     57.21 o 
  -4  -7   8       42.53       11.28     30.83 o 
  -3  -7   8      547.02      641.78     71.35 o 
  -2  -7   8      437.05      498.52     32.86 o 
  -1  -7   8     8793.14     8666.64    308.06 o 
   0  -7   8      747.02      714.57     35.65 o 
   1  -7   8     7958.42     7871.47    208.36 o 
   2  -7   8      215.21      217.08     28.80 o 
   3  -7   8      948.44      973.85     42.41 o 
   4  -7   8      271.45      317.72     36.89 o 
   5  -7   8     2263.09     2243.18    103.84 o 
   6  -7   8      410.19      568.89    127.49 o 
  -6  -6   8      133.90      216.02     39.26 o 
  -5  -6   8      175.31      233.40     37.44 o 
  -4  -6   8      588.41      588.33     47.23 o 
  -3  -6   8     3062.23     3119.91     80.02 o 
  -2  -6   8      107.94      152.17     25.43 o 
  -1  -6   8    16408.74    15965.53    191.25 o 
   0  -6   8       19.54       50.01     15.72 o 
   1  -6   8     3025.52     2904.06     61.70 o 
   2  -6   8      992.99     1049.83     41.39 o 
   3  -6   8      342.32      365.27     29.37 o 
   4  -6   8     1363.55     1439.27     51.54 o 
   5  -6   8     2330.18     2295.64     63.56 o 
   6  -6   8      511.96      521.78     50.21 o 
  -6  -5   8       30.63       27.87     33.44 o 
  -5  -5   8       74.05      120.46     32.84 o 
  -4  -5   8     1797.61     1792.67     62.97 o 
  -3  -5   8     2589.98     2634.86     71.21 o 
  -2  -5   8     1937.81     1898.29     52.25 o 
  -1  -5   8     1776.55     1726.81     38.12 o 
   0  -5   8      170.17      203.27     14.15 o 
   1  -5   8       26.82      133.70     17.15 o 
   2  -5   8      320.29      342.96     27.67 o 
   3  -5   8     7017.75     7225.21    117.35 o 
   4  -5   8     2171.06     2008.98     49.41 o 
   5  -5   8      885.60      943.15     57.80 o 
   6  -5   8      821.70      798.12     44.28 o 
  -6  -4   8      342.07      428.79     70.82 o 
  -5  -4   8      557.06      583.54     83.31 o 
  -4  -4   8     3010.64     2953.51     78.22 o 
  -3  -4   8     2688.62     2755.10     71.42 o 
  -2  -4   8     1604.33     1399.28     44.10 o 
  -1  -4   8        7.93       19.62     14.20 o 
   0  -4   8      329.12      549.93     29.13 o 
   1  -4   8    12807.06    12560.24    180.42 o 
   2  -4   8     1953.83     2092.14     52.45 o 
   3  -4   8     2274.17     2293.80     57.93 o 
   4  -4   8     2296.14     2279.92     50.61 o 
   5  -4   8      394.38      423.32     26.27 o 
   6  -4   8       78.43       57.40    126.80 o 
  -6  -3   8      460.21      451.96     41.19 o 
  -5  -3   8     5579.34     5366.05    114.69 o 
  -4  -3   8     1172.03     1138.66     52.03 o 
  -3  -3   8      104.73       78.26     22.85 o 
  -2  -3   8     4023.22     3965.19     57.16 o 
  -1  -3   8     5698.84     5390.32     68.70 o 
   0  -3   8       69.65       98.17     10.98 o 
   1  -3   8    17103.61    16846.62    234.15 o 
   2  -3   8     2475.39     2275.60     42.77 o 
   3  -3   8     1392.86     1547.05     57.17 o 
   4  -3   8     1248.63     1227.11     38.00 o 
   5  -3   8      129.27      155.56     34.62 o 
   6  -3   8      272.87      142.94     66.68 o 
  -7  -2   8     1797.96     1701.56     68.07 o 
  -6  -2   8     1587.01     1631.87     63.46 o 
  -5  -2   8     2317.23     2268.20     69.22 o 
  -4  -2   8      870.73      892.31     39.48 o 
  -3  -2   8      329.99      387.04     27.65 o 
  -2  -2   8     1341.24     1584.08     35.05 o 
  -1  -2   8     3444.74     3145.31     43.86 o 
   0  -2   8    15374.18    14872.08    200.80 o 
   1  -2   8     1637.39     1519.05     37.60 o 
   2  -2   8     5420.21     5319.26     66.13 o 
   3  -2   8      375.78      361.56     18.99 o 
   4  -2   8       10.27       39.36     15.58 o 
   5  -2   8       18.33       41.55     34.69 o 
   6  -2   8     2396.30     2161.97    106.49 o 
  -7  -1   8     1476.48     1425.59     63.63 o 
  -6  -1   8     3436.63     3289.22     96.24 o 
  -5  -1   8     2377.64     2184.55     67.70 o 
  -4  -1   8       74.43      120.51     25.81 o 
  -3  -1   8       60.70       66.89     22.58 o 
  -2  -1   8     8950.50     8781.52    108.02 o 
  -1  -1   8     5839.77     6297.71     76.02 o 
   0  -1   8     8753.58     8587.70    111.23 o 
   1  -1   8     9506.52     9884.18    141.85 o 
   2  -1   8     7482.38     7489.60    107.07 o 
   3  -1   8      303.93      336.97     14.78 o 
   4  -1   8     1168.86     1151.27     40.68 o 
   5  -1   8      705.23      669.19     42.38 o 
   6  -1   8     4518.45     4271.36    196.30 o 
  -7   0   8      654.77      526.09     44.94 o 
  -6   0   8     1329.33     1295.54     62.48 o 
  -5   0   8      800.25      881.75     42.24 o 
  -4   0   8     1861.36     1817.18     53.82 o 
  -3   0   8     1713.42     1780.19     53.78 o 
  -2   0   8    17894.58    18675.20    202.56 o 
  -1   0   8     4498.93     4569.76     62.49 o 
   0   0   8    16403.93    16007.89    185.28 o 
   1   0   8       29.65       36.24      9.91 o 
   2   0   8      767.83      870.73     24.83 o 
   3   0   8      433.89      435.81     19.61 o 
   4   0   8     2853.46     2963.79     56.45 o 
   5   0   8     1822.19     1726.59     72.04 o 
   6   0   8     1925.15     2049.88    118.32 o 
  -7   1   8      207.43      179.94     48.84 o 
  -6   1   8      675.29      663.28     42.29 o 
  -5   1   8     1095.33     1152.43     48.17 o 
  -4   1   8     2019.77     2099.04     58.21 o 
  -3   1   8     2784.88     2523.25     58.76 o 
  -2   1   8     8005.13     7747.39     87.01 o 
  -1   1   8     3113.37     3160.02     48.23 o 
   0   1   8     8813.52     8851.04    108.35 o 
   1   1   8       66.38       95.76     11.37 o 
   2   1   8     3573.68     3466.69     47.87 o 
   3   1   8       95.29       92.50     15.84 o 
   4   1   8     2371.25     2268.30     46.61 o 
   5   1   8     3601.45     3513.63     66.48 o 
   6   1   8      225.48      214.57     26.05 o 
   7   1   8      851.22      851.49    106.78 o 
  -7   2   8      509.42      462.83     49.87 o 
  -6   2   8       96.07      169.19     33.35 o 
  -5   2   8     3881.32     3856.96     82.66 o 
  -4   2   8      758.71      911.43     52.48 o 
  -3   2   8     9857.13    10057.41    154.95 o 
  -2   2   8      139.46      211.87     16.65 o 
  -1   2   8    12449.00    11827.61    132.86 o 
   0   2   8     3650.20     3259.80     48.00 o 
   1   2   8       33.60       51.12     13.16 o 
   2   2   8     1630.05     1657.28     41.06 o 
   3   2   8     6527.39     6632.46     98.55 o 
   4   2   8      544.55      563.88     26.28 o 
   5   2   8     4702.43     4523.75     82.50 o 
   6   2   8       66.28       29.55     21.77 o 
  -6   3   8     2382.07     2290.87     84.61 o 
  -5   3   8     2489.69     2588.30     67.76 o 
  -4   3   8     2452.71     2450.54     63.73 o 
  -3   3   8     7153.16     7212.19    119.80 o 
  -2   3   8      407.84      439.14     29.20 o 
  -1   3   8      179.14      122.32     13.81 o 
   0   3   8      225.88      189.93     13.74 o 
   1   3   8     4667.59     4810.23     76.13 o 
   2   3   8     5380.28     5170.19     88.89 o 
   3   3   8     4213.13     4176.01     70.92 o 
   4   3   8      765.71      761.83     40.69 o 
   5   3   8      109.13      170.29     33.32 o 
   6   3   8      163.52      168.29     27.44 o 
  -7   4   8      139.56      -62.60     99.88 o 
  -6   4   8     2551.64     2562.22     83.51 o 
  -5   4   8     2070.36     2169.58     63.72 o 
  -4   4   8     2125.09     2190.46     70.82 o 
  -3   4   8      359.62      437.75     32.71 o 
  -2   4   8       11.48       30.45     27.60 o 
  -1   4   8     3158.08     2902.68     45.98 o 
   0   4   8     3154.60     3087.53     48.15 o 
   1   4   8     4073.71     3919.32     67.45 o 
   2   4   8      838.59      959.19     59.79 o 
   3   4   8     1926.02     1875.83     48.91 o 
   4   4   8      352.30      410.59     32.45 o 
   5   4   8      694.86      685.65     33.43 o 
   6   4   8      346.21      348.12     32.73 o 
  -6   5   8     1576.94     1562.19     77.06 o 
  -5   5   8     1252.98     1323.00     60.80 o 
  -4   5   8      721.36      767.01     41.62 o 
  -3   5   8     3074.15     3085.56     71.32 o 
  -2   5   8     1603.21     1674.39     60.67 o 
  -1   5   8     9515.91     9363.24    149.55 o 
   0   5   8     2288.87     2396.00     51.07 o 
   1   5   8     7643.47     7516.10    125.46 o 
   2   5   8      142.76      157.65     24.27 o 
   3   5   8      108.13      155.48     23.29 o 
   4   5   8       10.23       29.08     24.40 o 
   5   5   8     2731.26     2728.56     61.80 o 
  -6   6   8      577.14      636.80     51.92 o 
  -5   6   8        3.48      -42.07     42.07 o 
  -4   6   8       60.07       80.50     35.86 o 
  -3   6   8     4211.92     4230.35     86.87 o 
  -2   6   8       90.81      100.69     34.81 o 
  -1   6   8     5290.58     5274.57     99.92 o 
   0   6   8     2378.11     2324.17     58.75 o 
   1   6   8      391.24      424.35     28.58 o 
   2   6   8      463.00      568.94     35.75 o 
   3   6   8     1108.50     1143.69     52.02 o 
   4   6   8      701.63      745.64     37.86 o 
   5   6   8     2709.81     2709.94     83.32 o 
  -5   7   8        9.14       -9.79     36.01 o 
  -4   7   8     1440.24     1485.25     89.34 o 
  -3   7   8     1405.24     1344.39     60.65 o 
  -2   7   8     7336.67     7142.51    140.32 o 
  -1   7   8      398.22      356.25     83.31 o 
   0   7   8     7284.46     6875.81    175.23 o 
   1   7   8      166.53      231.25     29.04 o 
   2   7   8      188.69      251.85     30.44 o 
   3   7   8     1716.93     1778.13     60.27 o 
   4   7   8     4283.76     4205.75    131.70 o 
   5   7   8      727.85      775.11     56.29 o 
  -5   8   8      741.22      752.26     56.34 o 
  -4   8   8     2839.14     3050.82    107.18 o 
  -3   8   8     2387.89     2379.12     91.08 o 
  -2   8   8     5414.18     5305.35    117.44 o 
  -1   8   8       24.41       15.19     73.64 o 
   0   8   8      302.82      341.88     45.73 o 
   1   8   8      977.84     1017.07     75.80 o 
   2   8   8     1197.95     1314.79     54.81 o 
   3   8   8     1319.98     1382.69     56.83 o 
   4   8   8     2417.50     2483.53     76.73 o 
   5   8   8      525.72      591.03     77.55 o 
  -5   9   8     1502.00     1595.24     84.65 o 
  -4   9   8     3351.68     3577.02    126.29 o 
  -3   9   8       51.19       73.38     40.33 o 
  -2   9   8     3924.36     3739.21    220.01 o 
  -1   9   8       25.16      -51.58     61.95 o 
   0   9   8      287.19      298.11     56.61 o 
   1   9   8      555.89      616.10     67.36 o 
   2   9   8     4182.18     4155.31    108.35 o 
   3   9   8      215.90      229.63     34.98 o 
   4   9   8      640.94      753.05     55.67 o 
  -4  10   8     1690.43     1851.33     81.75 o 
  -3  10   8      140.15       50.63     96.20 o 
  -2  10   8       28.14       24.39     93.43 o 
  -1  10   8       62.36     -112.77    112.77 o 
   0  10   8     2804.21     2390.96    122.03 o 
   1  10   8      424.71      336.40     61.12 o 
   2  10   8     1924.15     1899.83    109.38 o 
   3  10   8     1267.76     1359.19     96.80 o 
  -3  11   8      650.14      582.24    129.34 o 
  -2  11   8     1943.88     1806.09    182.73 o 
  -1  11   8      143.45     -125.65    125.65 o 
   0  11   8     2509.27     2150.56    121.05 o 
   1  11   8     1704.99     1457.98    104.71 o 
   2  11   8       98.42      137.89     55.15 o 
  -1 -13   9       47.05       95.28     73.64 o 
   0 -13   9       11.51      153.27     73.64 o 
  -3 -12   9       21.09       39.89     47.69 o 
  -2 -12   9      452.53      532.55     64.44 o 
  -1 -12   9     1130.43     1409.34    119.21 o 
   0 -12   9      781.02     1028.24    110.00 o 
   1 -12   9      522.70      552.32     92.05 o 
   2 -12   9     1173.96     1242.88     96.41 o 
   3 -12   9      284.24      233.80     59.36 o 
  -4 -11   9     1507.06     1723.70    147.75 o 
  -3 -11   9      561.72      570.25     63.60 o 
  -2 -11   9      360.97      458.95     53.12 o 
  -1 -11   9      671.04      703.29     84.69 o 
   0 -11   9     1470.72     1476.91     90.95 o 
   1 -11   9      909.19      895.25     76.31 o 
   2 -11   9      613.15      666.44     53.21 o 
   3 -11   9        0.72       66.15     41.52 o 
  -4 -10   9       76.91       54.31     75.94 o 
  -3 -10   9       46.29       63.98     60.29 o 
  -2 -10   9     3485.49     3710.41    154.19 o 
  -1 -10   9      457.21      471.80     43.33 o 
   0 -10   9     1750.01     1857.40     94.80 o 
   1 -10   9     1332.22     1362.37     56.58 o 
   2 -10   9        8.09       51.19     36.06 o 
   3 -10   9       35.50       74.90     37.88 o 
   4 -10   9     1013.80     1045.49     60.83 o 
  -5  -9   9      144.16      118.23     40.23 o 
  -4  -9   9     2906.92     2876.52    141.53 o 
  -3  -9   9      254.39      313.90     76.40 o 
  -2  -9   9     6949.64     7194.90    319.89 o 
  -1  -9   9     1417.06     1449.48     61.56 o 
   0  -9   9     2240.11     2329.37     83.93 o 
   1  -9   9      572.47      758.93     42.61 o 
   2  -9   9      560.04      614.63     53.68 o 
   3  -9   9      326.20      470.57     44.96 o 
   4  -9   9     2997.70     2823.51     84.93 o 
   5  -9   9     1060.13     1121.67    152.35 o 
  -5  -8   9      139.01       98.19     36.72 o 
  -4  -8   9     5706.41     5603.59    123.53 o 
  -3  -8   9      828.56      891.43     49.07 o 
  -2  -8   9     7309.92     7121.25    316.20 o 
  -1  -8   9      752.68      831.97     47.39 o 
   0  -8   9       93.23      182.39     25.99 o 
   1  -8   9      119.93      128.92     31.69 o 
   2  -8   9      613.59      643.09     52.42 o 
   3  -8   9     3914.57     3853.82     83.08 o 
   4  -8   9      572.89      559.57     44.62 o 
   5  -8   9      706.28      664.46     48.11 o 
  -6  -7   9      888.59      784.71     61.96 o 
  -5  -7   9     2139.90     2151.89     75.88 o 
  -4  -7   9     1788.79     1659.97     64.48 o 
  -3  -7   9     7457.65     7428.96    143.75 o 
  -2  -7   9        9.37        6.04     24.09 o 
  -1  -7   9     2509.26     2594.93    164.55 o 
   0  -7   9       20.49       37.21     20.19 o 
   1  -7   9     2327.74     2407.61     66.03 o 
   2  -7   9      920.72      895.24     43.50 o 
   3  -7   9     4864.96     4774.22     86.49 o 
   4  -7   9      384.71      420.87     43.56 o 
   5  -7   9      268.60      254.22     35.49 o 
   6  -7   9       35.25       58.45    104.02 o 
  -6  -6   9      336.45      334.51     43.94 o 
  -5  -6   9     5983.78     5732.03    125.96 o 
  -4  -6   9       83.42      107.95     37.67 o 
  -3  -6   9     9540.34     9429.51    172.66 o 
  -2  -6   9     1652.93     1624.30     84.78 o 
  -1  -6   9      174.79      213.63     20.32 o 
   0  -6   9     1629.96     2028.59     79.78 o 
   1  -6   9     4791.71     4595.29     85.64 o 
   2  -6   9     1309.27     1257.33     44.47 o 
   3  -6   9     2750.67     2756.92     64.36 o 
   4  -6   9      245.86      289.16     27.67 o 
   5  -6   9        0.06       -6.89     27.57 o 
   6  -6   9      610.10      567.10     38.33 o 
  -6  -5   9      950.29      973.23     56.84 o 
  -5  -5   9     2684.51     2507.25     76.65 o 
  -4  -5   9      854.41      807.10     46.93 o 
  -3  -5   9       38.57       93.92     36.61 o 
  -2  -5   9        3.88      -22.19     22.19 o 
  -1  -5   9     2084.55     2183.38     44.13 o 
   0  -5   9     8919.93     9098.74    118.89 o 
   1  -5   9     2157.42     2198.05     52.34 o 
   2  -5   9     3700.46     3588.29     70.81 o 
   3  -5   9      206.22      253.32     31.76 o 
   4  -5   9        0.37       -4.63     21.63 o 
   5  -5   9      823.89      872.76     50.67 o 
   6  -5   9      952.96     1001.98     45.74 o 
  -6  -4   9     1322.77     1178.06     59.92 o 
  -5  -4   9      154.76      158.21     34.47 o 
  -4  -4   9      888.66      930.80     48.36 o 
  -3  -4   9     1631.88     1612.11     56.97 o 
  -2  -4   9     3365.52     3476.88     70.78 o 
  -1  -4   9    12622.89    12574.07    151.59 o 
   0  -4   9      219.35      234.15     17.99 o 
   1  -4   9     3882.80     3786.27     69.26 o 
   2  -4   9     2641.13     2623.78     56.23 o 
   3  -4   9     2578.80     2372.10     54.50 o 
   4  -4   9       15.07       59.70     21.63 o 
   5  -4   9     2804.03     2660.43     56.67 o 
   6  -4   9     1592.23     1402.44    189.63 o 
  -6  -3   9     1135.56     1218.93     59.28 o 
  -5  -3   9      700.24      688.01     45.52 o 
  -4  -3   9        2.67        9.20     28.65 o 
  -3  -3   9     9062.84     9334.54    150.13 o 
  -2  -3   9     2593.33     2630.32     49.27 o 
  -1  -3   9     8808.41     8905.10    104.89 o 
   0  -3   9     1612.49     1564.60     32.35 o 
   1  -3   9       13.00       24.37     16.34 o 
   2  -3   9        2.66      -15.07     17.18 o 
   3  -3   9     3735.88     3674.89     69.36 o 
   4  -3   9     2096.57     2118.04     50.94 o 
   5  -3   9     1586.34     1644.69     62.40 o 
   6  -3   9     1478.53     1199.72    104.03 o 
  -7  -2   9       40.10      125.65     88.37 o 
  -6  -2   9      236.10      331.82     39.37 o 
  -5  -2   9     1366.18     1435.55     58.94 o 
  -4  -2   9     1335.34     1315.07     49.17 o 
  -3  -2   9     8001.07     7839.05    117.27 o 
  -2  -2   9     4332.27     4310.95     60.76 o 
  -1  -2   9      551.08      543.78     18.94 o 
   0  -2   9      712.47      756.19     26.74 o 
   1  -2   9       22.80       17.92     14.60 o 
   2  -2   9     2342.96     2402.95     50.51 o 
   3  -2   9     1013.69      979.16     34.78 o 
   4  -2   9     7665.13     7379.77    105.82 o 
   5  -2   9     1614.67     1524.73     72.98 o 
   6  -2   9      704.29      662.10     69.34 o 
  -7  -1   9        6.21       -4.60     76.86 o 
  -6  -1   9      821.06      863.43     50.29 o 
  -5  -1   9     1628.05     1589.38     60.90 o 
  -4  -1   9     9676.82     9461.83    166.10 o 
  -3  -1   9     1050.89     1188.70     63.12 o 
  -2  -1   9    14060.87    14098.77    165.55 o 
  -1  -1   9      951.36      934.37     25.90 o 
   0  -1   9     2712.43     2728.40     47.26 o 
   1  -1   9      474.84      571.40     30.44 o 
   2  -1   9    12118.74    12036.03    146.06 o 
   3  -1   9     3065.24     3087.88     71.48 o 
   4  -1   9     5897.23     5611.38     91.25 o 
   5  -1   9      572.80      644.43     44.38 o 
   6  -1   9       84.41       83.22     50.16 o 
  -7   0   9      333.08      364.04     42.73 o 
  -6   0   9     6338.84     6184.03    130.22 o 
  -5   0   9      884.17      922.21     44.52 o 
  -4   0   9    10480.19    10477.88    179.89 o 
  -3   0   9     1803.85     1782.95     53.24 o 
  -2   0   9       68.58      134.09     17.03 o 
  -1   0   9     1117.76     1080.96     31.93 o 
   0   0   9     2062.20     1803.20     35.78 o 
   1   0   9     3873.64     3714.19     58.26 o 
   2   0   9     6273.72     6342.27     92.25 o 
   3   0   9     3592.50     3681.21    109.68 o 
   4   0   9     1700.59     1835.62     65.07 o 
   5   0   9       95.77       85.87     18.18 o 
   6   0   9       96.90      112.03     38.28 o 
  -7   1   9      846.36      783.83    118.29 o 
  -6   1   9     4956.98     4758.75    125.92 o 
  -5   1   9     1084.59     1213.92     49.46 o 
  -4   1   9     2341.30     2275.58     60.77 o 
  -3   1   9     1425.17     1483.66     49.09 o 
  -2   1   9     1340.18     1359.82     29.56 o 
  -1   1   9     1609.55     1636.93     33.95 o 
   0   1   9     4117.16     4103.20     59.01 o 
   1   1   9     6093.95     6122.89    112.66 o 
   2   1   9     4121.64     4156.89     73.54 o 
   3   1   9     2729.72     2769.82     57.14 o 
   4   1   9       18.41       11.90     18.07 o 
   5   1   9       35.03       64.59     19.61 o 
   6   1   9      728.20      707.22     36.29 o 
  -7   2   9     2695.14     2839.39    189.63 o 
  -6   2   9      419.21      446.87     36.94 o 
  -5   2   9     4650.04     4611.42     93.45 o 
  -4   2   9      128.18      117.54     28.82 o 
  -3   2   9       19.99        0.00     23.65 o 
  -2   2   9     2554.95     2480.80     45.28 o 
  -1   2   9     7596.37     7499.06     90.36 o 
   0   2   9      900.71      946.03     42.05 o 
   1   2   9    13775.53    13710.04    201.91 o 
   2   2   9      580.55      635.85     26.98 o 
   3   2   9     1669.61     1712.06     40.67 o 
   4   2   9     2185.65     2109.33     50.50 o 
   5   2   9      656.62      636.10     31.88 o 
   6   2   9     1971.01     1957.48     73.55 o 
  -6   3   9       26.03       -4.24     48.18 o 
  -5   3   9     1014.14     1061.63     48.29 o 
  -4   3   9     2387.30     2384.62     63.51 o 
  -3   3   9       15.62      136.98     26.56 o 
  -2   3   9     8142.57     7913.33    129.17 o 
  -1   3   9     8478.79     8557.70    102.04 o 
   0   3   9     2589.11     2471.22     44.89 o 
   1   3   9     3556.85     3569.16     62.66 o 
   2   3   9      581.53      601.01     33.79 o 
   3   3   9      171.40      274.55     23.79 o 
   4   3   9     2088.64     2085.05     48.12 o 
   5   3   9     1835.46     1809.75     50.26 o 
   6   3   9     1252.13     1274.97     47.66 o 
  -7   4   9      738.77      397.67    125.19 o 
  -6   4   9        0.62      -35.06     35.06 o 
  -5   4   9      387.40      391.36     38.74 o 
  -4   4   9     1024.82     1098.55     46.91 o 
  -3   4   9     5097.79     5127.21     96.05 o 
  -2   4   9     1881.06     2009.19     66.96 o 
  -1   4   9     2025.87     1968.60     40.82 o 
   0   4   9     1331.06     1440.86     42.05 o 
   1   4   9      829.77      846.59     30.43 o 
   2   4   9       24.83       56.10     18.94 o 
   3   4   9     6811.75     6635.27    127.32 o 
   4   4   9     2484.05     2465.07     54.56 o 
   5   4   9     1123.39     1003.85     41.97 o 
   6   4   9      703.63      694.57     54.81 o 
  -6   5   9        2.91       11.93     53.94 o 
  -5   5   9     3466.06     3468.58     93.15 o 
  -4   5   9       22.71       -5.95     31.83 o 
  -3   5   9    10397.46    10627.35    168.28 o 
  -2   5   9      308.66      310.36     35.26 o 
  -1   5   9      255.66      264.50     29.87 o 
   0   5   9      190.32      223.39     21.82 o 
   1   5   9     5357.77     5504.28     89.18 o 
   2   5   9      658.43      724.67     34.35 o 
   3   5   9     7539.15     7379.50    144.02 o 
   4   5   9     1539.93     1466.99     44.18 o 
   5   5   9      674.03      665.23     39.00 o 
  -6   6   9       13.32       -4.19     39.57 o 
  -5   6   9     2989.50     2986.37     87.81 o 
  -4   6   9      798.31      890.39     52.06 o 
  -3   6   9     1024.18     1161.65     65.54 o 
  -2   6   9      260.07      321.55     38.26 o 
  -1   6   9     1893.79     1890.33    122.20 o 
   0   6   9      169.28      185.67     27.86 o 
   1   6   9     4993.23     5043.25     95.38 o 
   2   6   9     4824.81     4757.61    102.29 o 
   3   6   9     3185.58     3239.71     80.15 o 
   4   6   9      839.60      816.48     36.97 o 
   5   6   9      477.81      431.84     35.70 o 
  -5   7   9      687.43      737.27     66.21 o 
  -4   7   9     2714.79     2756.66     99.45 o 
  -3   7   9        8.59      -29.10     32.88 o 
  -2   7   9        6.47       38.57     33.29 o 
  -1   7   9     1980.01     1923.21    112.65 o 
   0   7   9     7058.97     6372.55    174.41 o 
   1   7   9     2720.95     2539.88     70.77 o 
   2   7   9     4706.57     4696.42    103.53 o 
   3   7   9      853.74      877.34     45.69 o 
   4   7   9      346.29      374.48     46.97 o 
   5   7   9       40.10       26.43     45.82 o 
  -5   8   9       49.44       35.70     41.84 o 
  -4   8   9      956.31      917.54     58.03 o 
  -3   8   9     1139.35     1349.21     99.94 o 
  -2   8   9      733.42      578.10    103.56 o 
  -1   8   9     2457.10     2444.66    124.84 o 
   0   8   9     4548.28     4295.55    150.33 o 
   1   8   9      609.05      667.24     99.65 o 
   2   8   9     2844.87     2850.82     79.16 o 
   3   8   9       61.90      111.17     31.95 o 
   4   8   9       86.41      103.81     32.75 o 
  -5   9   9        5.97       40.71     49.05 o 
  -4   9   9       49.86       67.79     42.68 o 
  -3   9   9      423.68      419.76    110.92 o 
  -2   9   9     3070.58     3057.55    202.98 o 
  -1   9   9     1628.98     1417.98    109.77 o 
   0   9   9     1038.15      989.70     81.62 o 
   1   9   9      310.75      317.64     56.52 o 
   2   9   9      389.13      531.37    152.81 o 
   3   9   9      131.57      204.71     40.92 o 
   4   9   9      637.19      721.27     50.70 o 
  -3  10   9      276.32      117.37    107.24 o 
  -2  10   9     2443.73     2473.48    191.01 o 
  -1  10   9      508.11      262.81    128.41 o 
   0  10   9      568.47      577.71     93.20 o 
   1  10   9      279.85      325.91     61.83 o 
   2  10   9      714.54      799.51     78.34 o 
   3  10   9      342.23      443.74     69.04 o 
  -3  11   9      894.29      577.17    135.78 o 
  -2  11   9      407.55      218.31     88.08 o 
  -1  11   9     1236.18     1057.23    172.14 o 
   0  11   9      550.75      492.91     71.82 o 
   1  11   9        4.69       92.12     53.55 o 
   2  11   9     1407.01     1421.30    122.89 o 
  -3 -12  10     1032.09     1030.89     81.29 o 
  -2 -12  10      998.42     1146.99    113.69 o 
  -1 -12  10      988.06     1188.87    113.23 o 
   0 -12  10      900.44     1204.36    149.59 o 
   1 -12  10      195.17      325.87     80.09 o 
   2 -12  10       45.12       90.88     49.12 o 
   3 -12  10     1178.75     1271.41    139.91 o 
  -4 -11  10     1392.30     1279.08    132.10 o 
  -3 -11  10      722.44      919.04     85.38 o 
  -2 -11  10     1521.26     1769.27    127.49 o 
  -1 -11  10      116.70      313.44     69.50 o 
   0 -11  10        0.13       28.52     48.64 o 
   1 -11  10      589.14      689.14     70.98 o 
   2 -11  10      378.51      383.83     46.47 o 
   3 -11  10     2794.42     3047.74    102.95 o 
  -4 -10  10     1513.94     1397.83    138.08 o 
  -3 -10  10     1008.83      975.77    105.86 o 
  -2 -10  10      153.51      229.20     44.03 o 
  -1 -10  10      125.05      140.63     50.03 o 
   0 -10  10      706.20      723.93     66.49 o 
   1 -10  10      960.48      894.40     57.04 o 
   2 -10  10     2106.13     2084.21     85.87 o 
   3 -10  10     1101.82     1194.22     64.79 o 
   4 -10  10     1296.79     1306.74     67.27 o 
  -5  -9  10      551.51      491.27     50.31 o 
  -4  -9  10     1552.15     1401.66    111.38 o 
  -3  -9  10     1551.64     1617.84    131.18 o 
  -2  -9  10      259.36      358.55     65.36 o 
  -1  -9  10       38.82       27.72     42.75 o 
   0  -9  10     3388.65     3179.13    116.61 o 
   1  -9  10     3376.13     3442.17    106.03 o 
   2  -9  10     3304.00     3206.75     77.89 o 
   3  -9  10       73.01       89.53     36.90 o 
   4  -9  10      496.87      551.07     58.13 o 
   5  -9  10      120.46      124.27    104.94 o 
  -5  -8  10     1060.89     1024.54     59.20 o 
  -4  -8  10       37.52       53.64     34.88 o 
  -3  -8  10       98.26      104.35     61.22 o 
  -2  -8  10       77.21      171.11     47.01 o 
  -1  -8  10     3231.91     3156.84     91.27 o 
   0  -8  10     2834.81     2578.06     72.73 o 
   1  -8  10     1818.66     1801.05     61.85 o 
   2  -8  10     1114.72     1062.10     49.64 o 
   3  -8  10       18.82       47.58     32.65 o 
   4  -8  10       10.78       42.20     34.24 o 
   5  -8  10     1222.56     1302.95     89.40 o 
  -6  -7  10      498.00      430.52     61.33 o 
  -5  -7  10      914.57      935.10     56.83 o 
  -4  -7  10      103.67       82.41     33.57 o 
  -3  -7  10      664.67      637.61     52.38 o 
  -2  -7  10     1412.31     1380.09     87.60 o 
  -1  -7  10     5953.88     6017.96    289.51 o 
   0  -7  10     1627.21     1635.39     56.44 o 
   1  -7  10      965.29      980.26     46.38 o 
   2  -7  10      310.68      288.31     32.27 o 
   3  -7  10      553.60      598.45     35.35 o 
   4  -7  10      562.95      531.51     41.76 o 
   5  -7  10     1424.39     1424.64     57.04 o 
   6  -7  10     2072.52     2171.08    195.15 o 
  -6  -6  10       71.27       45.21     37.64 o 
  -5  -6  10      211.41      293.14     40.71 o 
  -4  -6  10     1715.73     1596.53     62.80 o 
  -3  -6  10     2665.67     2740.20     76.13 o 
  -2  -6  10     2131.83     2103.49     81.83 o 
  -1  -6  10     6180.49     6017.08    129.93 o 
   0  -6  10      401.66      365.07     31.02 o 
   1  -6  10      142.42      161.82     26.72 o 
   2  -6  10      655.50      638.51     41.69 o 
   3  -6  10      338.14      378.25     31.77 o 
   4  -6  10     3764.19     3734.26     73.57 o 
   5  -6  10     1398.79     1306.04     51.77 o 
   6  -6  10     1238.22     1178.63     64.51 o 
  -6  -5  10      451.31      397.29     44.80 o 
  -5  -5  10      279.14      346.22     40.96 o 
  -4  -5  10     2593.95     2510.65     75.04 o 
  -3  -5  10     5887.40     5743.19    117.79 o 
  -2  -5  10     2709.31     2780.09     64.74 o 
  -1  -5  10     1489.78     1463.30     37.64 o 
   0  -5  10     1557.74     1636.16     36.98 o 
   1  -5  10     2585.75     2846.38     72.27 o 
   2  -5  10     3417.79     3322.14     68.38 o 
   3  -5  10      623.02      752.52     59.52 o 
   4  -5  10     4222.26     4161.44     81.14 o 
   5  -5  10     1248.45     1289.38     48.72 o 
   6  -5  10      329.89      303.51     87.63 o 
  -6  -4  10      219.29      315.62     41.63 o 
  -5  -4  10     6847.50     6344.85    133.88 o 
  -4  -4  10     1837.93     1763.04     62.87 o 
  -3  -4  10     1966.23     2016.22     58.11 o 
  -2  -4  10     3814.25     3637.02     73.70 o 
  -1  -4  10     1323.62     1323.31     33.39 o 
   0  -4  10      343.96      485.82     21.96 o 
   1  -4  10     6064.19     6166.93    100.91 o 
   2  -4  10     4829.14     4710.84     98.82 o 
   3  -4  10     2357.79     2330.24     55.32 o 
   4  -4  10     2381.55     2301.44     55.56 o 
   5  -4  10      290.91      281.50     39.15 o 
   6  -4  10       30.88       77.14     31.40 o 
  -6  -3  10      950.69      847.92     52.77 o 
  -5  -3  10     4974.88     4629.93    106.92 o 
  -4  -3  10     2040.67     2049.57     66.74 o 
  -3  -3  10      461.64      507.16     30.41 o 
  -2  -3  10        3.13       -2.75     19.36 o 
  -1  -3  10     1764.93     1816.94     38.10 o 
   0  -3  10     4609.01     4731.95     66.58 o 
   1  -3  10     3583.30     3622.24     67.01 o 
   2  -3  10     3235.00     3198.74     63.46 o 
   3  -3  10     2241.91     2262.28     53.64 o 
   4  -3  10      321.91      317.78     26.33 o 
   5  -3  10       56.45       83.97     22.38 o 
   6  -3  10      892.49      972.89    126.80 o 
  -6  -2  10     1937.39     1784.44     70.35 o 
  -5  -2  10      984.09      940.73     50.99 o 
  -4  -2  10      701.05      759.91     39.67 o 
  -3  -2  10      122.60      100.05     23.44 o 
  -2  -2  10      380.56      373.88     21.75 o 
  -1  -2  10     2045.05     1839.55     33.58 o 
   0  -2  10     8583.72     8438.78    112.60 o 
   1  -2  10     1835.91     1670.72     41.19 o 
   2  -2  10     3850.97     3762.33     68.62 o 
   3  -2  10     1789.46     1756.23     46.00 o 
   4  -2  10      413.60      461.41     29.00 o 
   5  -2  10      400.92      419.97     26.59 o 
   6  -2  10     1385.83     1292.49     88.90 o 
  -7  -1  10     1022.12      872.21    129.80 o 
  -6  -1  10     2010.44     1880.10     69.09 o 
  -5  -1  10     1232.18     1149.88     54.83 o 
  -4  -1  10       31.29       20.49     26.24 o 
  -3  -1  10      803.55      840.03     34.25 o 
  -2  -1  10     4435.22     4378.98     60.13 o 
  -1  -1  10     4235.69     4289.57     62.43 o 
   0  -1  10    16035.08    16493.51    204.40 o 
   1  -1  10     1438.45     1380.40     56.43 o 
   2  -1  10      419.04      403.36     23.26 o 
   3  -1  10      144.02      138.32     22.71 o 
   4  -1  10     2289.46     2056.06     53.10 o 
   5  -1  10     1957.18     2055.53     56.34 o 
   6  -1  10     3030.08     2609.85    121.41 o 
  -7   0  10      375.28      310.68     97.58 o 
  -6   0  10      898.38      982.61     54.25 o 
  -5   0  10      136.55      172.92     31.12 o 
  -4   0  10     2531.02     2562.51     70.62 o 
  -3   0  10     1913.04     2045.15     68.64 o 
  -2   0  10     5221.82     5191.62     73.77 o 
  -1   0  10      876.83      859.81     26.80 o 
   0   0  10     8662.25     8652.39    108.43 o 
   1   0  10       20.86       18.68     10.88 o 
   2   0  10     1162.92     1185.54     35.50 o 
   3   0  10     2925.75     2945.97     65.92 o 
   4   0  10     2001.10     1809.19     54.05 o 
   5   0  10     3565.99     3299.08     76.77 o 
   6   0  10     1025.30      991.54     44.08 o 
  -7   1  10      211.40      233.36     92.05 o 
  -6   1  10        0.64       26.25     33.51 o 
  -5   1  10      562.42      503.97     37.29 o 
  -4   1  10     2488.12     2519.85     67.76 o 
  -3   1  10     3905.89     3978.32     79.01 o 
  -2   1  10     2848.52     2721.83     52.25 o 
  -1   1  10     3732.82     3583.49     55.05 o 
   0   1  10      232.03      212.06     16.74 o 
   1   1  10      125.09      130.34     13.46 o 
   2   1  10     2170.25     2176.28     56.35 o 
   3   1  10     1619.62     1583.13     48.38 o 
   4   1  10     2865.23     2926.16     60.36 o 
   5   1  10     3238.23     3088.78     63.65 o 
   6   1  10      679.62      637.74     31.77 o 
  -7   2  10      156.24      168.00     91.13 o 
  -6   2  10      969.53     1048.74     48.08 o 
  -5   2  10     2047.15     2001.80     62.20 o 
  -4   2  10     1322.29     1492.90     54.29 o 
  -3   2  10     5511.81     5449.75     98.78 o 
  -2   2  10     1642.85     1754.50     39.78 o 
  -1   2  10     3789.76     3874.10     58.59 o 
   0   2  10     2198.76     2263.58     42.32 o 
   1   2  10      120.38       98.29     19.86 o 
   2   2  10     5447.56     5496.14     94.17 o 
   3   2  10     3127.35     3061.13     70.40 o 
   4   2  10     1399.67     1439.00     43.38 o 
   5   2  10      309.44      283.89     45.51 o 
   6   2  10       43.51       41.89     23.07 o 
  -6   3  10     1690.61     1653.33     75.12 o 
  -5   3  10     3568.24     3611.73     83.55 o 
  -4   3  10     1254.17     1367.96     67.07 o 
  -3   3  10     5586.62     5642.81    102.69 o 
  -2   3  10        2.69       11.05     24.86 o 
  -1   3  10       34.47       29.05     13.98 o 
   0   3  10     2541.41     2405.80     45.16 o 
   1   3  10     2860.87     2808.03     54.45 o 
   2   3  10     3532.53     3513.87     69.43 o 
   3   3  10      953.06     1012.60     38.08 o 
   4   3  10      143.28      145.51     23.46 o 
   5   3  10       55.81      114.57     23.90 o 
   6   3  10      854.82      868.10     57.27 o 
  -6   4  10     1236.45     1180.93     61.64 o 
  -5   4  10     2471.64     2504.79     70.10 o 
  -4   4  10     1330.59     1332.21     56.13 o 
  -3   4  10      216.29      300.33     32.02 o 
  -2   4  10      216.90      195.16     29.65 o 
  -1   4  10     1535.96     1515.04     35.29 o 
   0   4  10     4085.48     3910.12     68.43 o 
   1   4  10     3119.89     3019.66     59.05 o 
   2   4  10     2654.83     2804.73     62.43 o 
   3   4  10       36.75       63.00     21.31 o 
   4   4  10        0.46       29.36     25.50 o 
   5   4  10      493.86      512.49     33.54 o 
   6   4  10     1539.99     1174.14    171.68 o 
  -6   5  10      370.40      387.26     47.48 o 
  -5   5  10     1255.64     1383.98     64.25 o 
  -4   5  10      241.95      238.93     34.13 o 
  -3   5  10     3274.68     3294.76     86.63 o 
  -2   5  10      144.84      156.84     36.14 o 
  -1   5  10     6169.36     5971.96    124.55 o 
   0   5  10     3084.47     3026.75     59.85 o 
   1   5  10     1731.73     1760.25     46.03 o 
   2   5  10        4.78        0.84     20.81 o 
   3   5  10      325.91      333.49     28.52 o 
   4   5  10      646.04      648.59     41.91 o 
   5   5  10     1806.43     1817.36     55.90 o 
  -6   6  10      308.80      327.41    123.50 o 
  -5   6  10      143.35      176.07     41.87 o 
  -4   6  10       61.83       71.10     44.44 o 
  -3   6  10     1304.17     1377.60     52.70 o 
  -2   6  10     3088.86     3011.39     75.65 o 
  -1   6  10     4297.52     4132.34    155.09 o 
   0   6  10      670.04      727.61     32.68 o 
   1   6  10     2345.06     2237.10     52.57 o 
   2   6  10      466.21      495.18     33.07 o 
   3   6  10      162.93      200.48     33.49 o 
   4   6  10      986.66     1040.19     56.34 o 
   5   6  10     1788.42     1789.09     68.36 o 
  -5   7  10      636.85      571.47     52.26 o 
  -4   7  10      843.63      967.88     78.99 o 
  -3   7  10     3589.57     3693.54     96.84 o 
  -2   7  10     4205.86     3957.80    158.72 o 
  -1   7  10     1068.45      956.86     83.38 o 
   0   7  10     1582.01     1628.14     83.17 o 
   1   7  10        0.17       48.28     23.12 o 
   2   7  10      833.06      883.54     41.86 o 
   3   7  10     1279.49     1284.84     48.98 o 
   4   7  10     1888.99     1917.41     59.59 o 
   5   7  10     2055.77     2360.71    212.64 o 
  -5   8  10     1177.76     1204.05    134.42 o 
  -4   8  10     3278.69     3421.00     97.89 o 
  -3   8  10      602.23      626.01     50.48 o 
  -2   8  10     2542.96     2350.97    129.22 o 
  -1   8  10       53.60       46.65     60.44 o 
   0   8  10       40.39       60.95     38.72 o 
   1   8  10      644.15      671.95     69.00 o 
   2   8  10     2722.42     2852.68     78.90 o 
   3   8  10      756.20      813.19     51.35 o 
   4   8  10     1014.34     1149.16     68.04 o 
  -4   9  10     2725.84     2793.74    106.63 o 
  -3   9  10       43.40        3.68     97.12 o 
  -2   9  10      706.31      575.62     85.93 o 
  -1   9  10        4.69      -61.90     61.90 o 
   0   9  10      622.87      553.00     71.08 o 
   1   9  10     1046.68     1036.67     83.00 o 
   2   9  10      434.92      471.97     64.63 o 
   3   9  10     2701.76     2755.21     83.25 o 
   4   9  10      281.67      248.08     71.80 o 
  -3  10  10      622.19      563.83    127.03 o 
  -2  10  10       80.44      -30.92    135.32 o 
  -1  10  10      133.59       96.20    123.35 o 
   0  10  10      856.47      803.37     81.41 o 
   1  10  10     2696.57     2610.61    142.91 o 
   2  10  10      281.87      345.82    151.43 o 
   3  10  10      735.07      815.59     99.88 o 
  -3  11  10       32.38     -100.34    100.34 o 
  -2  11  10      862.54      680.27    165.24 o 
  -1  11  10      557.89      305.16    146.36 o 
   0  11  10     1243.98     1058.57    214.48 o 
   1  11  10     1113.96     1110.31     93.74 o 
  -2 -12  11      122.31      204.82     75.94 o 
  -1 -12  11     1110.70     1145.60    111.38 o 
   0 -12  11      708.84      780.95     81.24 o 
   1 -12  11     2625.25     2678.75    166.16 o 
   2 -12  11      353.39      553.70    128.41 o 
  -4 -11  11       90.13       -7.36     71.80 o 
  -3 -11  11      358.63      304.24     83.31 o 
  -2 -11  11       55.07       -9.21     61.68 o 
  -1 -11  11     4053.07     3941.32    179.04 o 
   0 -11  11      594.61      600.69     69.50 o 
   1 -11  11     2404.93     2354.13    144.98 o 
   2 -11  11       32.57      116.11     46.11 o 
   3 -11  11       43.90      167.66     45.49 o 
  -4 -10  11       47.73       23.01     77.79 o 
  -3 -10  11      679.53      703.29     94.82 o 
  -2 -10  11      939.57      864.84     93.43 o 
  -1 -10  11     1614.17     1673.76     91.31 o 
   0 -10  11     1371.79     1428.99    130.49 o 
   1 -10  11      896.54      866.01     48.95 o 
   2 -10  11      179.25      213.80     36.72 o 
   3 -10  11      713.14      738.24     54.33 o 
   4 -10  11      209.50      283.44     47.79 o 
  -5  -9  11      103.61       69.52     64.81 o 
  -4  -9  11     1750.17     1761.54    106.50 o 
  -3  -9  11      772.01      911.79    107.24 o 
  -2  -9  11     4915.44     4659.77    335.53 o 
  -1  -9  11      860.24      981.73     72.10 o 
   0  -9  11       77.19       77.76     46.72 o 
   1  -9  11       34.10      116.82     34.50 o 
   2  -9  11      222.29      278.63     35.88 o 
   3  -9  11     1576.91     1602.40     66.37 o 
   4  -9  11     1494.29     1596.45     69.29 o 
  -5  -8  11      323.55      328.76     58.13 o 
  -4  -8  11     1370.28     1346.19     76.33 o 
  -3  -8  11     2049.44     1913.65    126.57 o 
  -2  -8  11     1827.21     1785.45    167.54 o 
  -1  -8  11      175.82      279.49     46.90 o 
   0  -8  11      142.23      209.28     33.51 o 
   1  -8  11     2653.35     2682.76     74.30 o 
   2  -8  11      502.61      536.35     40.69 o 
   3  -8  11     1932.66     1904.76     59.31 o 
   4  -8  11     1644.07     1694.07     72.61 o 
   5  -8  11       71.14       43.77     37.22 o 
  -5  -7  11     2719.06     2637.92     84.65 o 
  -4  -7  11      519.67      502.97     44.40 o 
  -3  -7  11     1387.70     1509.57     72.28 o 
  -2  -7  11     1386.22     1387.58     68.53 o 
  -1  -7  11     1668.25     1425.45    133.02 o 
   0  -7  11      165.58      256.65     32.30 o 
   1  -7  11     2587.58     2563.54     89.84 o 
   2  -7  11     3990.15     3941.42     82.47 o 
   3  -7  11      698.56      698.52     40.11 o 
   4  -7  11     1927.74     1844.40     62.06 o 
   5  -7  11        2.06       26.98     35.50 o 
  -6  -6  11      977.49      960.81     60.16 o 
  -5  -6  11     2895.70     2732.51    114.13 o 
  -4  -6  11      582.86      617.71     46.09 o 
  -3  -6  11      302.78      312.69     36.10 o 
  -2  -6  11      599.16      588.26     55.83 o 
  -1  -6  11       29.16       10.53     22.23 o 
   0  -6  11     4175.41     4261.48     89.56 o 
   1  -6  11     2518.15     2516.09     61.34 o 
   2  -6  11     4643.78     4680.55     94.73 o 
   3  -6  11     1044.18     1052.78     43.82 o 
   4  -6  11        1.61       51.89     24.92 o 
   5  -6  11        0.87       -4.30     28.46 o 
  -6  -5  11     1777.97     1744.07     72.37 o 
  -5  -5  11     1381.16     1417.44     64.44 o 
  -4  -5  11      757.15      733.85     48.13 o 
  -3  -5  11        5.84      228.65     34.69 o 
  -2  -5  11     4068.01     3996.96     80.76 o 
  -1  -5  11     1657.46     1858.10     51.69 o 
   0  -5  11     3965.22     3861.62     67.29 o 
   1  -5  11     2288.01     2291.68     55.82 o 
   2  -5  11     1310.87     1321.56     52.69 o 
   3  -5  11     2603.05     2411.72     59.35 o 
   4  -5  11     1360.91     1324.74     46.51 o 
   5  -5  11      539.32      625.20     36.61 o 
   6  -5  11     2140.15     2116.90     65.90 o 
  -6  -4  11     1706.59     1704.64     70.40 o 
  -5  -4  11        3.54        8.46     32.13 o 
  -4  -4  11      806.87      782.73     47.02 o 
  -3  -4  11     1871.44     1764.86     56.38 o 
  -2  -4  11     4890.66     4830.56     89.44 o 
  -1  -4  11     2527.75     2393.62     43.97 o 
   0  -4  11     6997.00     6892.10    110.17 o 
   1  -4  11      512.80      459.75     28.08 o 
   2  -4  11      426.25      462.78     29.94 o 
   3  -4  11      170.72      198.58     25.57 o 
   4  -4  11     1818.28     1813.42     51.36 o 
   5  -4  11      866.78      923.56     39.85 o 
   6  -4  11     1375.43     1418.83    103.35 o 
  -6  -3  11      332.74      332.96     42.13 o 
  -5  -3  11      576.38      526.05     45.04 o 
  -4  -3  11      190.78      144.64     32.35 o 
  -3  -3  11     3403.31     3494.85     69.57 o 
  -2  -3  11     4593.50     4469.64     76.83 o 
  -1  -3  11     2764.82     2677.31     45.57 o 
   0  -3  11      966.05      948.76     40.71 o 
   1  -3  11     1541.31     1463.83     53.69 o 
   2  -3  11      823.19      838.66     35.25 o 
   3  -3  11     2282.06     2161.81     73.04 o 
   4  -3  11      450.84      422.57     33.81 o 
   5  -3  11     3600.67     3760.21     75.93 o 
   6  -3  11        7.84       -3.24     40.76 o 
  -6  -2  11        1.73       15.73     34.10 o 
  -5  -2  11      645.67      672.27     47.13 o 
  -4  -2  11     2238.17     2205.42     61.84 o 
  -3  -2  11     1735.38     1789.99     49.67 o 
  -2  -2  11     1852.37     1678.58     44.54 o 
  -1  -2  11     4144.10     4034.05     73.78 o 
   0  -2  11      584.55      731.76     27.92 o 
   1  -2  11       39.57       51.10     17.44 o 
   2  -2  11     1835.04     1856.24     51.09 o 
   3  -2  11     4403.92     4253.61    109.39 o 
   4  -2  11      621.62      660.65     35.65 o 
   5  -2  11     2758.16     2732.28     66.21 o 
   6  -2  11       13.51       37.55     76.40 o 
  -6  -1  11      771.15      725.84     90.88 o 
  -5  -1  11     1081.32     1142.82     55.76 o 
  -4  -1  11     5958.71     5724.60    108.06 o 
  -3  -1  11     3478.98     3510.43     85.52 o 
  -2  -1  11     2112.17     2062.01     51.92 o 
  -1  -1  11      103.87      109.23     16.66 o 
   0  -1  11     2981.43     3077.92     53.84 o 
   1  -1  11     1123.21     1189.92     35.79 o 
   2  -1  11     1483.34     1389.35     40.53 o 
   3  -1  11    10625.30    10385.56    172.97 o 
   4  -1  11     1565.40     1373.19     46.80 o 
   5  -1  11       22.52        2.24     24.10 o 
   6  -1  11       82.21      108.12     44.90 o 
  -6   0  11     3346.89     3155.48     90.95 o 
  -5   0  11      152.64      149.41     31.99 o 
  -4   0  11     5075.61     5019.88    105.78 o 
  -3   0  11     1167.67     1200.45     45.69 o 
  -2   0  11       28.73       33.76     18.56 o 
  -1   0  11     1447.53     1374.64     35.69 o 
   0   0  11     6642.19     6795.23     89.85 o 
   1   0  11     4946.89     4572.15     77.22 o 
   2   0  11     2033.46     1924.99     69.82 o 
   3   0  11     1039.74     1070.81     42.70 o 
   4   0  11      843.86      818.07     38.87 o 
   5   0  11      600.56      587.07     34.19 o 
   6   0  11      138.23      149.72     56.55 o 
  -7   1  11     1828.82     1956.60    169.84 o 
  -6   1  11     1651.88     1621.14     66.42 o 
  -5   1  11      951.38      964.12     50.19 o 
  -4   1  11     1868.08     1858.70     63.07 o 
  -3   1  11       44.20       29.69     27.40 o 
  -2   1  11      377.68      367.82     23.88 o 
  -1   1  11     4500.16     4508.61     65.73 o 
   0   1  11     1906.84     1898.29     39.45 o 
   1   1  11     5723.22     5345.72     90.61 o 
   2   1  11     5931.83     5925.60    109.73 o 
   3   1  11      356.56      473.08     40.83 o 
   4   1  11      703.30      782.59     37.76 o 
   5   1  11     1641.19     1739.78     69.22 o 
   6   1  11      380.48      397.24     39.54 o 
  -7   2  11     2649.83     2494.65    187.79 o 
  -6   2  11      541.22      636.01     44.96 o 
  -5   2  11     2700.47     2687.81     71.20 o 
  -4   2  11      246.54      258.74     32.85 o 
  -3   2  11      130.55       94.85     27.39 o 
  -2   2  11     2654.04     2734.77     55.24 o 
  -1   2  11     2784.64     2687.78     47.94 o 
   0   2  11     7788.00     7474.57    119.02 o 
   1   2  11      995.91      963.75     34.36 o 
   2   2  11      613.54      613.76     28.53 o 
   3   2  11       75.04       84.65     24.53 o 
   4   2  11     1194.23     1258.00     76.69 o 
   5   2  11      982.75      971.96     44.21 o 
   6   2  11     3026.91     2990.19     72.43 o 
  -6   3  11      342.79      350.90     40.23 o 
  -5   3  11      377.63      355.73     37.23 o 
  -4   3  11     1606.42     1582.48     56.59 o 
  -3   3  11      769.34      845.27     41.69 o 
  -2   3  11     7744.97     7718.79    129.32 o 
  -1   3  11     3640.38     3677.91     55.73 o 
   0   3  11       13.35       50.94     20.13 o 
   1   3  11     1418.79     1529.83     43.60 o 
   2   3  11       12.97       52.38     19.20 o 
   3   3  11     1643.48     1684.94     67.34 o 
   4   3  11     4300.95     4170.04     90.45 o 
   5   3  11      864.96      840.87     42.97 o 
   6   3  11     2861.86     2584.36    126.24 o 
  -6   4  11       12.99      -37.88     41.32 o 
  -5   4  11      236.65      276.49     37.55 o 
  -4   4  11     1551.48     1684.70     66.04 o 
  -3   4  11     2064.92     2048.55     61.29 o 
  -2   4  11     6798.38     6827.39    120.42 o 
  -1   4  11     1098.61     1131.06     46.29 o 
   0   4  11        7.85       43.67     20.92 o 
   1   4  11      267.58      248.18     22.55 o 
   2   4  11     1277.78     1331.40     62.20 o 
   3   4  11      778.54      734.03     40.83 o 
   4   4  11     4831.84     4885.31    103.60 o 
   5   4  11      416.17      439.46     37.08 o 
   6   4  11     1397.98     1146.53    171.68 o 
  -6   5  11      108.33      104.11     43.70 o 
  -5   5  11     2471.00     2513.94     73.04 o 
  -4   5  11     2209.94     2093.14     65.17 o 
  -3   5  11     2941.35     2920.51     71.83 o 
  -2   5  11      971.13     1042.91     46.78 o 
  -1   5  11       87.56       61.73    123.58 o 
   0   5  11       16.08       28.12     19.68 o 
   1   5  11      609.78      651.42     31.15 o 
   2   5  11     5694.93     5479.88    100.58 o 
   3   5  11     1005.97     1010.96     41.50 o 
   4   5  11     2048.97     2011.17     64.57 o 
   5   5  11      458.19      457.52     40.26 o 
  -5   6  11     3218.79     3239.28    104.28 o 
  -4   6  11      810.06      862.40     47.80 o 
  -3   6  11     2413.27     2495.15     99.72 o 
  -2   6  11       50.07       37.42     48.09 o 
  -1   6  11      525.79      509.16    122.66 o 
   0   6  11     1898.99     1672.77     75.81 o 
   1   6  11     1571.18     1542.02     55.58 o 
   2   6  11      749.08      665.74     36.18 o 
   3   6  11     5072.67     5112.39    108.00 o 
   4   6  11       18.14       21.74     29.34 o 
   5   6  11      697.48      915.01    161.09 o 
  -5   7  11     1221.37     1096.59     64.01 o 
  -4   7  11     1335.64     1413.88     80.26 o 
  -3   7  11      548.33      527.96     55.73 o 
  -2   7  11      455.58      407.34     73.38 o 
  -1   7  11     1121.00     1212.82     90.68 o 
   0   7  11     1077.17     1086.59     86.38 o 
   1   7  11     3903.75     3710.53     79.89 o 
   2   7  11     1366.18     1412.55     49.98 o 
   3   7  11     1213.63     1310.48     50.16 o 
   4   7  11       84.29       77.07     33.34 o 
  -5   8  11      110.86       71.64     48.29 o 
  -4   8  11       76.82       81.48     50.03 o 
  -3   8  11        7.82      -82.39     82.39 o 
  -2   8  11     2223.66     2065.16    124.36 o 
  -1   8  11     2841.45     2598.45    130.25 o 
   0   8  11     1223.96     1257.30    157.64 o 
   1   8  11      979.22     1043.62     81.03 o 
   2   8  11      330.85      378.65     33.89 o 
   3   8  11       24.46       55.52     39.28 o 
   4   8  11       86.40      140.80     37.12 o 
  -4   9  11      131.29      -32.22    103.56 o 
  -3   9  11      892.80      749.78    126.57 o 
  -2   9  11      840.31      727.31    101.49 o 
  -1   9  11     2318.58     2218.64    128.89 o 
   0   9  11     1228.62     1118.41    179.27 o 
   1   9  11      569.76      605.00    129.57 o 
   2   9  11       37.15       -3.32     35.89 o 
   3   9  11     1104.00     1197.23     53.23 o 
  -3  10  11     2525.23     2488.66    205.74 o 
  -2  10  11      412.19      259.15     82.83 o 
  -1  10  11     2250.86     2339.08    214.02 o 
   0  10  11      162.59      191.54    114.15 o 
   1  10  11       29.85       76.92     51.76 o 
   2  10  11       16.10       90.61     52.59 o 
   3  10  11     1830.88     1904.13    151.43 o 
  -2  11  11      550.17      316.66    149.13 o 
  -1  11  11      205.25      127.03    137.16 o 
   0  11  11       12.38       18.84     52.18 o 
  -1 -12  12     2266.75     2525.03    155.57 o 
   0 -12  12        4.13       48.32     59.29 o 
   1 -12  12        7.89      207.51     63.09 o 
   2 -12  12      296.47      246.24    117.37 o 
  -3 -11  12     3528.40     4105.12    204.82 o 
  -2 -11  12       25.04        0.46     62.14 o 
  -1 -11  12      751.19      817.13     76.80 o 
   0 -11  12        7.20        4.09     49.47 o 
   1 -11  12      568.86      705.56     75.08 o 
   2 -11  12        8.58       49.84     40.08 o 
   3 -11  12     2345.62     2462.09    159.37 o 
  -4 -10  12      671.07      828.02    116.91 o 
  -2 -10  12      902.87      974.85     95.74 o 
  -1 -10  12      173.54      197.69     54.50 o 
   0 -10  12       27.66       55.27     98.96 o 
   1 -10  12     1112.99     1115.52     64.70 o 
   2 -10  12      755.50      830.10     59.12 o 
   3 -10  12      457.23      517.01     51.15 o 
   4 -10  12      563.86      625.96    122.43 o 
  -5  -9  12     2306.55     2173.28    130.78 o 
  -4  -9  12      553.74      547.26    105.40 o 
  -3  -9  12      134.98      144.52     69.50 o 
  -2  -9  12      102.92      128.41     98.50 o 
  -1  -9  12     1162.93     1131.44     75.21 o 
   0  -9  12      861.10      776.60     66.65 o 
   1  -9  12     2820.55     2717.38     93.47 o 
   2  -9  12     1552.33     1679.57     64.72 o 
   3  -9  12       46.47       56.33     40.99 o 
   4  -9  12      298.06      373.76     47.44 o 
  -5  -8  12      236.45      226.56     43.61 o 
  -4  -8  12      142.61      200.38     60.53 o 
  -3  -8  12     1184.12     1291.39     88.83 o 
  -2  -8  12        7.15      100.80     88.37 o 
  -1  -8  12     2977.19     3077.25    147.75 o 
   0  -8  12     1867.37     1804.54     65.79 o 
   1  -8  12      620.48      635.97     43.20 o 
   2  -8  12     1349.01     1406.38     75.27 o 
   3  -8  12      298.35      378.53     64.19 o 
   4  -8  12       14.43      112.92     35.11 o 
   5  -8  12     1418.40     1695.62    176.74 o 
  -5  -7  12      104.58       62.24     37.69 o 
  -4  -7  12        0.94       30.68     34.23 o 
  -3  -7  12     3135.89     3150.25    130.69 o 
  -2  -7  12     1993.54     2184.17    103.01 o 
  -1  -7  12     1087.40     1009.37    110.00 o 
   0  -7  12     4519.24     4644.75     99.05 o 
   1  -7  12        8.56      -26.69     27.99 o 
   2  -7  12      872.00      839.90     42.60 o 
   3  -7  12      420.40      481.78     37.02 o 
   4  -7  12     2021.05     1978.23     56.63 o 
   5  -7  12     1224.00     1304.12     84.62 o 
  -6  -6  12       16.31       69.50     46.59 o 
  -5  -6  12       79.96      100.67     37.13 o 
  -4  -6  12     1824.01     1843.92     69.86 o 
  -3  -6  12      917.18      946.17     45.92 o 
  -2  -6  12     8006.48     7654.19    178.02 o 
  -1  -6  12     1367.96     1231.31     73.84 o 
   0  -6  12      606.46      607.72     35.78 o 
   1  -6  12      324.60      327.60     31.02 o 
   2  -6  12     3251.49     3391.56     74.08 o 
   3  -6  12       47.36       80.15     27.11 o 
   4  -6  12     3395.82     3482.82     77.16 o 
   5  -6  12     1447.00     1552.11    146.15 o 
  -6  -5  12      592.30      609.16     51.88 o 
  -5  -5  12     1279.69     1272.30     63.78 o 
  -4  -5  12     3533.09     3298.39     88.41 o 
  -3  -5  12     2066.31     1984.57     60.32 o 
  -2  -5  12     2566.79     2409.33     62.10 o 
  -1  -5  12     2444.57     2393.28     65.93 o 
   0  -5  12      559.97      653.88     30.35 o 
   1  -5  12      991.81     1119.78     42.36 o 
   2  -5  12     8541.66     8190.40    133.07 o 
   3  -5  12      179.76      213.62     37.79 o 
   4  -5  12     4145.42     3987.34     81.99 o 
   5  -5  12      739.63      719.65     38.46 o 
   6  -5  12       83.25       93.43     97.12 o 
  -6  -4  12     1815.98     1869.95     78.06 o 
  -5  -4  12     2737.14     2477.37     79.01 o 
  -4  -4  12     4451.23     4316.24    134.40 o 
  -3  -4  12     1296.96     1197.74     49.99 o 
  -2  -4  12     1753.19     1753.52     52.93 o 
  -1  -4  12      271.03      282.75     24.33 o 
   0  -4  12     2219.68     2126.84     52.59 o 
   1  -4  12     1399.66     1266.81     42.21 o 
   2  -4  12     5225.56     5110.92     91.73 o 
   3  -4  12     2477.53     2358.36     57.51 o 
   4  -4  12      916.39      971.56     44.05 o 
   5  -4  12      134.83      154.37     26.86 o 
   6  -4  12       37.00       43.81     29.27 o 
  -6  -3  12     2966.79     2924.42     97.49 o 
  -5  -3  12     2550.74     2388.97     82.23 o 
  -4  -3  12     2402.71     2266.84     71.20 o 
  -3  -3  12     1298.97     1223.29     47.79 o 
  -2  -3  12      466.71      545.87     29.69 o 
  -1  -3  12       80.02       84.22     17.36 o 
   0  -3  12     2899.68     3116.20     71.99 o 
   1  -3  12     5442.86     5332.54     91.45 o 
   2  -3  12       37.10       47.96     21.22 o 
   3  -3  12     8177.35     8303.73    132.32 o 
   4  -3  12      659.60      655.64     37.39 o 
   5  -3  12       35.19       37.17     25.33 o 
   6  -3  12      255.23      302.44     37.34 o 
  -6  -2  12      867.62      823.43     54.98 o 
  -5  -2  12     2316.94     2262.71     83.58 o 
  -4  -2  12      428.51      428.03     34.89 o 
  -3  -2  12     1592.37     1626.73     48.65 o 
  -2  -2  12     1657.02     1606.52     45.15 o 
  -1  -2  12     4859.89     4627.59     64.57 o 
   0  -2  12      776.69      813.78     39.39 o 
   1  -2  12     9987.20     9683.68    145.46 o 
   2  -2  12      175.72      195.09     22.86 o 
   3  -2  12     1885.80     1792.64     61.09 o 
   4  -2  12       87.18       90.97     25.52 o 
   5  -2  12      235.61      265.74     29.10 o 
   6  -2  12     1355.72     1339.84     60.00 o 
  -6  -1  12      995.92      876.36     57.60 o 
  -5  -1  12     1078.14     1132.49     56.81 o 
  -4  -1  12      118.71      116.78     29.15 o 
  -3  -1  12     2733.94     2745.07     61.28 o 
  -2  -1  12      149.21      101.84     23.30 o 
  -1  -1  12     7661.45     7576.96    100.07 o 
   0  -1  12    13470.90    13429.08    215.35 o 
   1  -1  12      454.47      464.87     25.19 o 
   2  -1  12       65.54      113.89     24.36 o 
   3  -1  12      938.62      965.72     52.84 o 
   4  -1  12      728.24      699.03     36.90 o 
   5  -1  12     1425.16     1434.05     50.05 o 
   6  -1  12     1717.60     1582.66     84.30 o 
  -6   0  12      230.33      330.40     42.31 o 
  -5   0  12      183.86      170.39     33.15 o 
  -4   0  12     1865.83     1743.22     61.33 o 
  -3   0  12     5887.06     5973.33    103.33 o 
  -2   0  12     1425.60     1392.48     45.02 o 
  -1   0  12     4794.04     4676.06     69.05 o 
   0   0  12      926.24      989.57     36.64 o 
   1   0  12      116.44       88.68     23.73 o 
   2   0  12      391.51      383.75     29.74 o 
   3   0  12     5751.71     5585.74    107.72 o 
   4   0  12       98.97      108.93     25.25 o 
   5   0  12     3542.66     3395.91     78.04 o 
   6   0  12      573.20      639.10     37.83 o 
  -6   1  12       28.22       32.32     34.62 o 
  -5   1  12     2108.78     2274.68     72.36 o 
  -4   1  12     2650.30     2606.05     74.04 o 
  -3   1  12     3173.88     3311.45     81.52 o 
  -2   1  12     5104.19     5238.20     90.07 o 
  -1   1  12      132.94      138.88     17.88 o 
   0   1  12     1164.14     1200.81     41.01 o 
   1   1  12     3225.89     3048.97     70.20 o 
   2   1  12       60.93       78.71     24.02 o 
   3   1  12     7702.46     7382.96    133.47 o 
   4   1  12     1275.25     1340.58     64.29 o 
   5   1  12     1765.68     1515.67     66.21 o 
   6   1  12      581.57      500.08     37.27 o 
  -6   2  12      667.18      655.79     49.36 o 
  -5   2  12     1679.61     1691.73     60.13 o 
  -4   2  12     2960.09     2949.49     72.88 o 
  -3   2  12     3670.96     3625.17     78.39 o 
  -2   2  12     1593.23     1667.02     59.62 o 
  -1   2  12      604.45      574.19     25.47 o 
   0   2  12      247.93      244.38     23.75 o 
   1   2  12     3891.74     3731.10     73.26 o 
   2   2  12     5668.75     5526.56    126.71 o 
   3   2  12      936.46      891.32     41.63 o 
   4   2  12     4893.79     4974.54    101.62 o 
   5   2  12      465.31      385.09     33.41 o 
   6   2  12        7.54      140.84    112.31 o 
  -6   3  12     2429.05     2396.62     77.83 o 
  -5   3  12     2494.03     2664.89     73.93 o 
  -4   3  12     1733.30     1831.95     60.23 o 
  -3   3  12       14.31       78.52     28.86 o 
  -2   3  12      475.52      465.58     34.75 o 
  -1   3  12      224.94      210.67     21.21 o 
   0   3  12     9075.11     9224.25    144.33 o 
   1   3  12     2695.32     2600.22     61.49 o 
   2   3  12    12742.81    12512.41    207.91 o 
   3   3  12      141.90      270.83     30.71 o 
   4   3  12      873.18      870.69     44.13 o 
   5   3  12       62.38      102.42     28.50 o 
   6   3  12      619.40      489.72    143.60 o 
  -6   4  12     2614.60     2722.43     79.99 o 
  -5   4  12     1298.20     1293.95     56.28 o 
  -4   4  12      903.52     1000.69     48.55 o 
  -3   4  12      929.38      894.73     44.01 o 
  -2   4  12      523.00      559.99     37.86 o 
  -1   4  12     1292.11     1227.81     94.35 o 
   0   4  12     7702.10     7686.94    125.49 o 
   1   4  12     1297.09     1266.59     40.10 o 
   2   4  12     7380.29     7374.60    125.57 o 
   3   4  12       63.37       44.06     27.48 o 
   4   4  12       88.10      103.67     29.43 o 
   5   4  12      552.62      542.13     40.27 o 
  -6   5  12     1652.97     1754.46    206.32 o 
  -5   5  12      305.47      356.83     41.01 o 
  -4   5  12      190.15      190.00     34.97 o 
  -3   5  12        4.13       16.80     28.13 o 
  -2   5  12     6221.03     6134.62    114.59 o 
  -1   5  12     1177.10     1194.40     98.96 o 
   0   5  12     5142.54     4834.99    103.03 o 
   1   5  12     1432.71     1328.09     42.20 o 
   2   5  12      110.67       59.90     23.09 o 
   3   5  12       57.24       32.23     29.03 o 
   4   5  12      666.50      717.58     45.10 o 
   5   5  12     1133.49     1105.67     80.02 o 
  -5   6  12      391.67      459.74     68.89 o 
  -4   6  12      511.04      579.04     43.59 o 
  -3   6  12      820.18      841.85     44.98 o 
  -2   6  12     1518.28     1459.53    104.67 o 
  -1   6  12     4450.41     4085.74    164.32 o 
   0   6  12       32.73       89.53     36.25 o 
   1   6  12     2566.30     2559.25     58.37 o 
   2   6  12     1675.22     1696.02     60.80 o 
   3   6  12        4.97       -7.18     39.11 o 
   4   6  12     1490.91     1562.74     61.92 o 
   5   6  12     2152.92     2209.74    220.93 o 
  -5   7  12      219.65      231.40     57.13 o 
  -4   7  12      970.52      968.88     59.38 o 
  -3   7  12     1504.95     1434.00     92.39 o 
  -2   7  12     1341.41     1310.74    231.74 o 
  -1   7  12     2437.42     2413.03    125.30 o 
   0   7  12       13.78       42.59     37.30 o 
   1   7  12        0.45       85.61     33.15 o 
   2   7  12     4978.52     4947.56     98.88 o 
   3   7  12      639.25      732.11     56.27 o 
   4   7  12     1472.67     1446.23     63.69 o 
  -5   8  12     1237.58     1330.93     80.52 o 
  -4   8  12     1467.35     1254.69    150.05 o 
  -3   8  12      895.69      700.53    119.21 o 
  -2   8  12      162.90      139.19     77.32 o 
  -1   8  12        2.01      116.71     64.30 o 
   0   8  12       62.96      157.47    107.70 o 
   1   8  12     1359.03     1230.62     87.75 o 
   2   8  12     1389.78     1526.10     54.81 o 
   3   8  12     1897.45     2058.35     64.59 o 
  -3   9  12     1237.52     1115.69    143.14 o 
  -2   9  12        9.20      -33.66     68.85 o 
  -1   9  12      430.77      347.73    150.28 o 
   0   9  12      324.03      298.15     58.65 o 
   1   9  12     4518.31     4110.99    167.31 o 
   2   9  12       14.12       64.06     68.58 o 
   3   9  12     2710.81     2734.60     81.89 o 
  -3  10  12        0.42      -63.06    102.64 o 
  -2  10  12        3.78       31.79     93.20 o 
  -1  10  12     2468.61     2785.08    229.21 o 
   0  10  12      518.68      411.48     67.88 o 
   1  10  12     2733.21     2770.18    212.64 o 
   2  10  12      681.78      647.60     91.13 o 
  -1 -12  13      869.91     1023.63    150.51 o 
   0 -12  13     1050.14     1164.54    127.72 o 
   1 -12  13     1453.95     1594.37    163.39 o 
   2 -12  13      405.38      456.58    132.10 o 
  -2 -11  13       48.56       46.03     69.96 o 
  -1 -11  13     3176.75     3240.16    134.89 o 
   0 -11  13      183.65      171.93     84.46 o 
   1 -11  13     2374.66     2467.04    119.57 o 
   2 -11  13        2.98      -32.12     38.75 o 
   3 -11  13       31.30       32.17     52.38 o 
  -2 -10  13      359.94      350.92     87.68 o 
  -1 -10  13     1972.34     1995.15    156.95 o 
   0 -10  13      624.07      648.82     66.74 o 
   1 -10  13      671.49      718.20     52.15 o 
   2 -10  13        8.60       97.53     35.55 o 
   3 -10  13      352.63      331.67     47.42 o 
  -2  -9  13     3221.29     2848.13    191.93 o 
  -1  -9  13      253.78      281.63     53.69 o 
   0  -9  13       92.47      138.05     63.29 o 
   1  -9  13       35.42       78.02     34.56 o 
   2  -9  13      674.95      692.46     48.22 o 
   3  -9  13     2105.62     2127.94     94.16 o 
   4  -9  13     1351.68     1399.22     68.82 o 
  -5  -8  13     1867.33     1751.72    119.28 o 
  -4  -8  13      888.66     1055.92     92.27 o 
  -2  -8  13     2559.90     2088.69    161.55 o 
  -1  -8  13      254.79      235.19     49.86 o 
   0  -8  13       66.89      188.72     34.04 o 
   1  -8  13     1855.74     1931.92     64.91 o 
   2  -8  13     1394.38     1507.62     90.22 o 
   3  -8  13      886.62      917.54     48.21 o 
   4  -8  13     1629.73     1667.25     64.75 o 
   5  -8  13      202.48      328.63    115.53 o 
  -5  -7  13     1612.76     1441.31     69.30 o 
  -4  -7  13     2268.23     2129.95    118.53 o 
  -3  -7  13        7.27       25.41     42.60 o 
  -2  -7  13     2821.81     2722.64    115.58 o 
  -1  -7  13     1168.92      996.94    109.54 o 
   0  -7  13      605.57      645.53     44.11 o 
   1  -7  13     3184.24     3254.02     75.58 o 
   2  -7  13     3369.42     3436.19     77.73 o 
   3  -7  13     1020.10     1068.14     51.08 o 
   4  -7  13      517.72      571.33     37.98 o 
   5  -7  13        2.71      -16.14     38.72 o 
  -6  -6  13     2166.42     2101.58    196.53 o 
  -5  -6  13      994.85      920.95     57.36 o 
  -4  -6  13     1151.06     1146.22     58.39 o 
  -3  -6  13      126.60       34.42     41.80 o 
  -2  -6  13     1137.82     1284.55     82.90 o 
  -1  -6  13      189.58      181.68     53.16 o 
   0  -6  13     5278.72     5295.35    112.63 o 
   1  -6  13     2919.51     2807.82     66.39 o 
   2  -6  13     1314.24     1273.80     48.45 o 
   3  -6  13     3255.49     3211.10     73.50 o 
   4  -6  13      352.15      379.64     47.63 o 
   5  -6  13      102.11       99.88     35.83 o 
  -6  -5  13     2584.04     2521.63    129.82 o 
  -5  -5  13      167.55      172.08     39.04 o 
  -4  -5  13      418.56      460.78     42.75 o 
  -3  -5  13      283.82      377.01     35.97 o 
  -2  -5  13    12715.90    11911.58    252.89 o 
  -1  -5  13      427.44      494.60     34.33 o 
   0  -5  13     5548.67     5617.48     89.80 o 
   1  -5  13     3271.20     3096.89     67.76 o 
   2  -5  13      712.35      708.55     37.15 o 
   3  -5  13      163.70      198.17     35.79 o 
   4  -5  13      633.39      637.41     40.90 o 
   5  -5  13      647.82      580.84     37.95 o 
  -6  -4  13     1142.08     1132.55     64.17 o 
  -5  -4  13       45.04       37.53     50.02 o 
  -4  -4  13      188.84      174.38     36.64 o 
  -3  -4  13      774.34      745.95     41.43 o 
  -2  -4  13     9753.74     9421.22    150.16 o 
  -1  -4  13     2272.10     2151.44     56.66 o 
   0  -4  13     4619.91     4471.78     90.15 o 
   1  -4  13      162.52      188.86     24.82 o 
   2  -4  13        2.09       29.25     37.62 o 
   3  -4  13      180.36      199.34     26.99 o 
   4  -4  13     1436.25     1393.80     52.19 o 
   5  -4  13     1757.52     1610.14     76.40 o 
   6  -4  13     1470.48     1599.43    168.46 o 
  -6  -3  13       84.56       83.30     38.45 o 
  -5  -3  13       69.67      110.64     37.38 o 
  -4  -3  13     1896.78     1865.59     67.10 o 
  -3  -3  13     3181.94     3067.39     66.20 o 
  -2  -3  13     1336.93     1441.05     48.71 o 
  -1  -3  13     7991.23     7838.77    125.01 o 
   0  -3  13       44.49       72.79     26.01 o 
   1  -3  13      358.09      377.32     27.31 o 
   2  -3  13     1081.37     1068.22     40.43 o 
   3  -3  13     3368.29     3192.46     76.25 o 
   4  -3  13      229.73      236.40     30.43 o 
   5  -3  13     3163.06     3135.04     77.30 o 
   6  -3  13      255.84      277.42     35.15 o 
  -6  -2  13      205.47      206.83     42.27 o 
  -5  -2  13     1393.63     1375.96     63.22 o 
  -4  -2  13     1006.55     1034.48     47.63 o 
  -3  -2  13     6970.51     6685.22    107.83 o 
  -2  -2  13       43.41       65.22     22.33 o 
  -1  -2  13     5682.07     5826.68     98.15 o 
   0  -2  13     1129.59     1068.59     44.05 o 
   1  -2  13        4.03       19.31     19.45 o 
   2  -2  13      199.91      227.14     24.55 o 
   3  -2  13     9317.48     8937.82    176.15 o 
   4  -2  13     1158.26     1146.84     48.14 o 
   5  -2  13      987.89      959.92     66.49 o 
   6  -2  13      106.34      127.55     29.62 o 
  -6  -1  13     1154.03     1026.64     59.02 o 
  -5  -1  13     1296.76     1302.58     61.97 o 
  -4  -1  13     3504.44     3271.84     77.88 o 
  -3  -1  13     6361.86     6340.49    103.43 o 
  -2  -1  13       98.98       89.12     24.01 o 
  -1  -1  13        6.27       42.91     18.21 o 
   0  -1  13     1755.41     1801.31     54.24 o 
   1  -1  13     2360.20     2417.13     53.83 o 
   2  -1  13     2479.46     2373.46     62.77 o 
   3  -1  13     2040.38     2031.44    109.57 o 
   4  -1  13     2333.28     2355.16     64.43 o 
   5  -1  13      236.90      237.56     33.28 o 
   6  -1  13       62.16      113.41     28.97 o 
  -6   0  13      938.60      830.08     55.21 o 
  -5   0  13     1658.80     1650.85     60.30 o 
  -4   0  13     1526.58     1350.60     57.81 o 
  -3   0  13       88.00       97.81     40.39 o 
  -2   0  13      122.49      132.76     24.32 o 
  -1   0  13     5492.93     5338.98     77.35 o 
   0   0  13      116.12      108.94     23.37 o 
   1   0  13     4767.04     4685.57     94.44 o 
   2   0  13      862.37      891.86     41.69 o 
   3   0  13      567.59      551.27     35.20 o 
   4   0  13       74.03      126.12     26.68 o 
   5   0  13      881.71      951.74     72.85 o 
   6   0  13      525.19      516.65     36.62 o 
  -6   1  13      814.92      739.23     78.06 o 
  -5   1  13      381.59      379.83     41.48 o 
  -4   1  13     1212.81     1179.81     54.32 o 
  -3   1  13     2503.14     2380.97     70.22 o 
  -2   1  13      889.01      898.99     36.95 o 
  -1   1  13     8496.53     8450.41    133.23 o 
   0   1  13     1213.88     1180.50     41.11 o 
   1   1  13     3933.88     3764.08     81.83 o 
   2   1  13     1464.89     1425.88     56.79 o 
   3   1  13      571.13      610.58     37.24 o 
   4   1  13       51.69      103.04     29.10 o 
   5   1  13     1344.59     1247.86     50.97 o 
   6   1  13     1606.83     1433.27    185.49 o 
  -6   2  13     1392.67     1287.90     82.18 o 
  -5   2  13       39.35       21.40     33.73 o 
  -4   2  13        0.31       -8.72     30.68 o 
  -3   2  13     2638.66     2641.18     74.83 o 
  -2   2  13     1893.52     1902.30     72.48 o 
  -1   2  13     3521.70     3681.78     72.91 o 
   0   2  13     3149.95     3321.72     68.83 o 
   1   2  13      953.04      926.65     42.44 o 
   2   2  13     1564.73     1619.35     54.90 o 
   3   2  13     1421.01     1354.34     64.18 o 
   4   2  13     2716.81     2624.62     86.83 o 
   5   2  13     1570.17     1485.13     71.38 o 
  -6   3  13       50.21       23.94     46.49 o 
  -5   3  13        1.03      -35.70     38.83 o 
  -4   3  13     2545.15     2513.73     69.16 o 
  -3   3  13     1405.84     1525.18     59.11 o 
  -2   3  13     9668.37     9560.46    174.49 o 
  -1   3  13     3170.21     3342.53     91.12 o 
   0   3  13      455.48      439.45     29.47 o 
   1   3  13      175.29      218.64     28.95 o 
   2   3  13      224.33      188.44     37.50 o 
   3   3  13      618.57      543.57     37.44 o 
   4   3  13     3975.71     3824.89     97.61 o 
   5   3  13      916.03      971.65     47.90 o 
  -6   4  13       42.66       35.02     37.51 o 
  -5   4  13      377.05      458.65     58.52 o 
  -4   4  13     4335.02     4298.51     93.63 o 
  -3   4  13      532.03      562.91     38.68 o 
  -2   4  13    11713.47    11628.13    214.12 o 
  -1   4  13        4.42      -51.43     51.43 o 
   0   4  13     1232.25     1295.28     45.82 o 
   1   4  13      394.19      378.02     29.91 o 
   2   4  13     1763.36     1831.02     59.84 o 
   3   4  13     1190.20     1160.72     50.36 o 
   4   4  13     2275.78     2212.80     67.29 o 
   5   4  13      419.82      417.48     59.99 o 
  -5   5  13      676.92      714.77     48.11 o 
  -4   5  13     3973.45     4146.15     93.25 o 
  -3   5  13      783.28      893.17     46.11 o 
  -2   5  13     1844.09     1820.30    117.83 o 
  -1   5  13       57.62       -2.09     75.02 o 
   0   5  13      172.64      147.97     28.09 o 
   1   5  13     1354.02     1303.47     42.30 o 
   2   5  13     2380.93     2326.71     68.73 o 
   3   5  13      858.33      899.69     66.04 o 
   4   5  13      380.99      413.10     41.46 o 
   5   5  13      471.42      712.03    150.97 o 
  -5   6  13     1714.44     1716.33     75.52 o 
  -4   6  13      334.28      318.26     39.33 o 
  -3   6  13     2441.54     2238.08    107.60 o 
  -2   6  13      518.10      571.90     75.72 o 
  -1   6  13      144.29      173.70     61.60 o 
   0   6  13      951.71      849.43     77.73 o 
   1   6  13     2122.02     2126.02     54.45 o 
   2   6  13      722.00      731.55     44.70 o 
   3   6  13     2763.59     2902.06     80.68 o 
   4   6  13       21.84       25.14     30.82 o 
  -5   7  13     2015.97     2233.15    113.24 o 
  -4   7  13        5.92      -14.12     39.10 o 
  -3   7  13     1591.85     1344.26    137.16 o 
  -2   7  13     2688.15     2755.58    189.17 o 
  -1   7  13     1336.33     1312.70    217.71 o 
   0   7  13     1514.29     1674.69    108.03 o 
   1   7  13     1132.40     1125.06     82.51 o 
   2   7  13      368.42      408.85     48.66 o 
   3   7  13      339.72      342.69     40.52 o 
   4   7  13      121.88      165.34     37.58 o 
  -4   8  13       54.33        0.00    101.26 o 
  -3   8  13       18.22       -5.98     90.21 o 
  -2   8  13     2029.52     2077.58    188.25 o 
  -1   8  13     1201.35     1261.62     98.20 o 
   0   8  13     1166.54     1190.25    155.57 o 
   1   8  13      200.40      325.45     58.16 o 
   2   8  13      199.29      244.54     44.55 o 
   3   8  13      687.42      737.67     51.94 o 
  -3   9  13     2880.41     2812.23    208.50 o 
  -2   9  13       20.69      -23.99     70.32 o 
  -1   9  13     2618.97     2792.27    142.20 o 
   0   9  13      368.60      503.07    136.24 o 
   1   9  13        4.80      100.28     50.00 o 
   2   9  13        6.95      107.65     61.45 o 
   3   9  13     1204.04     1300.70     85.44 o 
  -2  10  13      312.64      307.75     85.93 o 
  -1  10  13      836.62      904.42    159.25 o 
   0  10  13      224.21      345.20    137.16 o 
   1  10  13      117.08      158.33     64.90 o 
   2  10  13      244.15      250.39     71.80 o 
   0 -12  14        9.12      149.59    115.99 o 
   1 -12  14       86.49        6.90    108.62 o 
  -2 -11  14        3.93       10.59     66.74 o 
  -1 -11  14      264.29      389.89    136.70 o 
   0 -11  14      276.61      409.82     66.83 o 
   1 -11  14      754.95      784.57    117.83 o 
   2 -11  14      680.81      741.63     53.38 o 
  -2 -10  14       40.54       69.01     55.13 o 
  -1 -10  14      153.41      112.83    155.11 o 
   0 -10  14      634.59      676.76     70.18 o 
   1 -10  14     1811.46     1702.23     98.60 o 
   2 -10  14     1562.53     1696.84     64.89 o 
   3 -10  14      448.28      515.99     52.82 o 
  -2  -9  14       20.42       96.20     97.58 o 
  -1  -9  14     1428.87     1306.68     82.65 o 
   0  -9  14     3491.22     3412.30    125.69 o 
   1  -9  14     1134.98     1201.36     65.68 o 
   2  -9  14     1215.27     1257.14     80.36 o 
   3  -9  14        3.12       31.54     35.19 o 
   4  -9  14        0.36       11.97     88.83 o 
  -5  -8  14        9.33      -59.43     59.43 o 
  -4  -8  14      207.96      292.73     91.59 o 
  -3  -8  14      685.04      472.69    111.84 o 
  -2  -8  14     1039.59     1098.66    128.41 o 
  -1  -8  14     1359.57     1321.09     78.05 o 
   0  -8  14     1570.02     1495.51     82.58 o 
   1  -8  14      955.19     1009.84     63.51 o 
   2  -8  14      377.50      363.04     39.86 o 
   3  -8  14      352.38      376.06     47.74 o 
   4  -8  14       76.29      115.28     37.15 o 
  -5  -7  14      146.91       92.13     64.80 o 
  -4  -7  14       49.57      120.64     60.37 o 
  -3  -7  14     1287.45     1332.79     94.99 o 
  -2  -7  14     2391.28     2310.08    161.55 o 
  -1  -7  14     2033.91     1926.22    139.92 o 
   0  -7  14      916.50     1013.72     74.14 o 
   1  -7  14       59.14       41.31     28.89 o 
   2  -7  14       42.04       73.03     29.96 o 
   3  -7  14      319.64      334.67     36.06 o 
   4  -7  14      895.76      951.17     49.78 o 
  -5  -6  14       59.20       21.14     37.35 o 
  -4  -6  14     1641.33     1528.04    155.11 o 
  -3  -6  14     2160.76     1922.35    116.22 o 
  -2  -6  14     1151.81     1241.99    219.78 o 
  -1  -6  14     2420.07     2306.19     97.53 o 
   0  -6  14       66.76      131.57     28.63 o 
   1  -6  14       32.71       37.32     26.30 o 
   2  -6  14     1483.96     1474.40     52.10 o 
   3  -6  14      629.60      601.01     39.05 o 
   4  -6  14     1766.25     1866.81     64.04 o 
   5  -6  14     1050.58     1085.67     58.04 o 
  -6  -5  14     1101.71     1009.18     70.53 o 
  -5  -5  14      483.83      495.89     47.56 o 
  -4  -5  14     3842.36     3805.01    101.11 o 
  -3  -5  14      951.78      925.15     64.92 o 
  -2  -5  14     1832.74     1759.50     93.50 o 
  -1  -5  14      862.68      966.28    160.86 o 
   0  -5  14      637.59      676.41     41.07 o 
   1  -5  14      594.86      547.03     34.32 o 
   2  -5  14     3884.36     3786.71     78.64 o 
   3  -5  14      455.77      461.22     34.66 o 
   4  -5  14     3059.18     2861.12     76.38 o 
   5  -5  14       74.25       95.46     32.85 o 
  -6  -4  14     3534.52     3453.01    101.22 o 
  -5  -4  14      816.29      709.56     52.96 o 
  -4  -4  14     4578.16     4449.08    131.84 o 
  -3  -4  14      530.78      530.79     38.01 o 
  -2  -4  14        6.07       80.79     45.34 o 
  -1  -4  14       33.61       47.77     27.88 o 
   0  -4  14      618.29      722.27     35.68 o 
   1  -4  14     3581.51     3475.55     71.79 o 
   2  -4  14     3355.25     3345.70     71.78 o 
   3  -4  14     1050.00     1017.41     57.66 o 
   4  -4  14     1477.94     1438.82     67.56 o 
   5  -4  14      211.61      186.81     32.69 o 
  -6  -3  14     2062.97     2033.73     79.38 o 
  -5  -3  14     2933.37     3029.90     99.78 o 
  -4  -3  14       16.78       28.14     33.42 o 
  -3  -3  14     1919.26     1883.97     68.34 o 
  -2  -3  14     1437.26     1450.53     75.56 o 
  -1  -3  14     2628.27     2671.27     62.27 o 
   0  -3  14      287.76      261.92     31.20 o 
   1  -3  14     6594.43     6671.41    111.70 o 
   2  -3  14      123.05      119.47     26.08 o 
   3  -3  14     3400.40     3214.41     77.97 o 
   4  -3  14       36.59       30.90     26.94 o 
   5  -3  14       17.76      -27.39     27.39 o 
   6  -3  14      836.55      927.44     99.88 o 
  -6  -2  14      160.54      156.07     41.59 o 
  -5  -2  14     3688.32     3532.75     98.12 o 
  -4  -2  14       73.70      100.82     30.07 o 
  -3  -2  14       13.27      -29.67     32.28 o 
  -2  -2  14       33.63      128.48     24.59 o 
  -1  -2  14     4061.69     3877.88     75.22 o 
   0  -2  14     3400.59     3417.33     79.27 o 
   1  -2  14     3689.71     3580.91     70.64 o 
   2  -2  14      881.18      826.70     52.70 o 
   3  -2  14      104.02      110.78     27.78 o 
   4  -2  14      763.67      815.58     43.65 o 
   5  -2  14       12.29      -11.37     26.67 o 
  -6  -1  14      197.99      153.14     52.65 o 
  -5  -1  14      655.48      723.97     50.70 o 
  -4  -1  14      449.62      437.44     44.75 o 
  -3  -1  14     1478.68     1537.76     66.66 o 
  -2  -1  14     1293.16     1326.97     46.54 o 
  -1  -1  14     3394.16     3299.82     70.02 o 
   0  -1  14     6706.08     6341.38    118.92 o 
   1  -1  14        6.37       -5.41     23.95 o 
   2  -1  14        0.37      -24.89     32.49 o 
   3  -1  14      460.25      447.27     34.54 o 
   4  -1  14     2619.99     2584.60     88.08 o 
   5  -1  14      570.09      538.61     47.66 o 
  -6   0  14      132.00      143.18     40.34 o 
  -5   0  14      390.49      411.74     38.97 o 
  -4   0  14      527.95      578.68     42.31 o 
  -3   0  14     3576.99     3554.43    117.26 o 
  -2   0  14      158.50      189.30     26.62 o 
  -1   0  14     2379.92     2344.52     60.10 o 
   0   0  14      951.93     1025.01     43.54 o 
   1   0  14      656.76      688.44     37.86 o 
   2   0  14      445.58      477.34     34.73 o 
   3   0  14     3155.45     2950.42     88.95 o 
   4   0  14     1295.21     1374.91     52.66 o 
   5   0  14     1703.58     1648.05     57.65 o 
  -6   1  14      204.78      244.04     67.43 o 
  -5   1  14     2579.03     2635.33     79.68 o 
  -4   1  14       75.08       59.00     32.70 o 
  -3   1  14     5821.42     5657.10    116.13 o 
  -2   1  14     1184.36     1218.40     44.36 o 
  -1   1  14        3.68       -7.24     20.50 o 
   0   1  14        2.59       -9.02     21.38 o 
   1   1  14     1815.70     1860.51     58.03 o 
   2   1  14      825.04      814.13     41.52 o 
   3   1  14     4915.32     4858.57    101.40 o 
   4   1  14      880.58      892.64     44.66 o 
   5   1  14     2702.22     2705.93     73.33 o 
  -6   2  14      201.32      171.31     52.39 o 
  -5   2  14     2172.20     2229.41     75.29 o 
  -4   2  14     2348.40     2392.13    127.39 o 
  -3   2  14      599.31      554.25     41.48 o 
  -2   2  14     2678.38     2629.97     84.59 o 
  -1   2  14      220.92      193.17     33.07 o 
   0   2  14     1026.60      964.97     39.62 o 
   1   2  14     2324.41     2212.01     89.09 o 
   2   2  14     7839.58     7746.03    162.77 o 
   3   2  14      314.90      358.85     34.57 o 
   4   2  14      676.15      669.05     41.12 o 
   5   2  14     1132.39     1119.43     51.98 o 
  -6   3  14     2141.09     2118.67     79.34 o 
  -5   3  14     2368.12     2485.44     84.90 o 
  -4   3  14     2018.37     2102.36     72.42 o 
  -3   3  14       42.62       83.15     32.61 o 
  -2   3  14       79.53       95.74     73.64 o 
  -1   3  14      345.48      336.10     59.89 o 
   0   3  14     4739.32     4690.27     88.95 o 
   1   3  14     1692.48     1641.82     56.24 o 
   2   3  14     3001.29     2931.46     74.74 o 
   3   3  14      696.10      644.10     52.03 o 
   4   3  14       67.79       86.04     29.22 o 
   5   3  14       18.85      -17.24     39.35 o 
  -6   4  14     4455.78     4681.38    249.00 o 
  -5   4  14      634.92      635.25     52.68 o 
  -4   4  14     1119.34     1229.51     54.42 o 
  -3   4  14      172.64      104.71     31.45 o 
  -2   4  14      289.59      329.55     84.23 o 
  -1   4  14     1155.78     1189.70     90.11 o 
   0   4  14     4922.31     5095.38     94.74 o 
   1   4  14     1200.77     1191.94     45.71 o 
   2   4  14     1003.24     1006.38     59.31 o 
   3   4  14       29.84       -2.17     27.37 o 
   4   4  14        0.90        7.25     28.28 o 
   5   4  14     1288.71     1187.49    172.14 o 
  -5   5  14      145.51        3.83     38.10 o 
  -4   5  14       33.69       19.75     35.94 o 
  -3   5  14      798.54      719.12     69.01 o 
  -2   5  14     2446.66     2467.16    147.29 o 
  -1   5  14     2292.28     2191.26    115.86 o 
   0   5  14      565.13      543.48     68.64 o 
   1   5  14     1165.45     1276.41     56.24 o 
   2   5  14      197.33      225.47     33.00 o 
   3   5  14      172.63      215.22     34.74 o 
   4   5  14      105.61       94.11     32.99 o 
  -5   6  14      271.88      248.93     51.49 o 
  -4   6  14      744.24      827.40     78.95 o 
  -3   6  14      938.57      918.40     92.51 o 
  -2   6  14     1270.17     1341.07    185.72 o 
  -1   6  14     3027.53     3161.95    139.54 o 
   0   6  14      531.55      568.37     90.90 o 
   1   6  14      709.33      808.09     36.56 o 
   2   6  14     1614.63     1849.64     65.82 o 
   3   6  14       16.52       42.03     31.27 o 
   4   6  14     1040.64     1140.35     56.82 o 
  -5   7  14      449.83      369.36     58.28 o 
  -4   7  14     1801.71     1616.46    170.30 o 
  -3   7  14     1337.76     1157.94     85.13 o 
  -2   7  14     1272.19     1359.58    257.75 o 
  -1   7  14      500.71      616.08     77.72 o 
   0   7  14      112.86      136.24     73.18 o 
   1   7  14       74.91      150.08     94.58 o 
   2   7  14     2323.46     2448.60    121.11 o 
   3   7  14      679.18      705.35     49.18 o 
  -3   8  14      487.70      319.43    106.32 o 
  -2   8  14      500.47      539.69    141.07 o 
  -1   8  14       27.63       31.55     63.59 o 
   0   8  14      157.62      168.00    114.15 o 
   1   8  14     1568.89     1482.73     97.82 o 
   2   8  14      674.30      566.13    142.22 o 
   3   8  14     1523.94     1611.72     73.51 o 
  -3   9  14      353.33      224.61    110.92 o 
  -2   9  14       23.53       73.89     81.24 o 
  -1   9  14     1227.40     1289.77    105.27 o 
   0   9  14       19.98      182.73    120.13 o 
   1   9  14     3164.65     3062.20    145.06 o 
  -2  10  14       76.56        8.79     77.40 o 
  -1  10  14      711.70     1058.61    168.00 o 
   1  10  14     1113.83     1063.22    112.31 o 
  -1 -11  15     1086.46     1182.15     91.62 o 
   0 -11  15      426.34      448.87     71.09 o 
   1 -11  15      795.20      690.29     79.95 o 
   2 -11  15       32.55       36.06     45.10 o 
  -2 -10  15     2136.07     2216.91    113.11 o 
  -1 -10  15     1307.04     1257.06    110.69 o 
   0 -10  15      415.26      336.00     60.08 o 
   1 -10  15      488.88      572.13     69.85 o 
   2 -10  15      363.07      360.18     46.43 o 
   3 -10  15       54.11       63.30     47.90 o 
  -2  -9  15     2135.43     2071.66    171.68 o 
  -1  -9  15      393.39      329.40     57.73 o 
   0  -9  15       40.81      169.20     50.47 o 
   1  -9  15       22.14      112.10     36.45 o 
   2  -9  15      810.89      708.01     52.85 o 
   3  -9  15     1019.84     1074.33     70.95 o 
   4  -9  15     1007.48      998.32    143.14 o 
  -4  -8  15     2001.54     1807.47    157.87 o 
  -3  -8  15      782.67      757.60    125.19 o 
  -2  -8  15     1866.62     1657.88    151.43 o 
  -1  -8  15       14.00       -4.42     44.82 o 
   0  -8  15       60.65      107.64     45.89 o 
   1  -8  15      608.51      638.80     45.46 o 
   2  -8  15      728.91      741.61     46.47 o 
   3  -8  15     1936.04     1892.48     64.44 o 
   4  -8  15      162.60      123.61     39.73 o 
  -5  -7  15     1960.88     1857.72    169.61 o 
  -4  -7  15     1667.54     1651.90    155.11 o 
  -3  -7  15      616.15      622.75     76.53 o 
  -2  -7  15       66.50       26.70     87.45 o 
  -1  -7  15      246.81      393.99     87.91 o 
   0  -7  15      227.53      271.81     36.35 o 
   1  -7  15     3067.19     3054.60     74.90 o 
   2  -7  15      224.56      226.05     33.97 o 
   3  -7  15     2801.54     2781.49     73.14 o 
   4  -7  15       32.75      -10.04     34.51 o 
  -5  -6  15     1391.99     1409.52    191.47 o 
  -4  -6  15      186.29      303.78     93.89 o 
  -3  -6  15      851.85      864.91     81.24 o 
  -2  -6  15      850.32      899.52     76.26 o 
  -1  -6  15      837.58      736.89     94.35 o 
   0  -6  15     1062.04     1123.05     46.37 o 
   1  -6  15     2797.17     2608.88     66.09 o 
   2  -6  15      621.19      600.39     38.81 o 
   3  -6  15      706.14      679.20     41.31 o 
   4  -6  15       33.24       35.22     35.54 o 
   5  -6  15      700.54      635.63     84.69 o 
  -5  -5  15      760.24      777.07     55.19 o 
  -4  -5  15        0.07      -52.42     52.42 o 
  -3  -5  15       29.02       61.10     54.39 o 
  -2  -5  15     3435.94     3398.57    124.00 o 
  -1  -5  15      733.73      580.74     57.54 o 
   0  -5  15     3525.91     3656.86    110.37 o 
   1  -5  15      526.62      537.34     34.94 o 
   2  -5  15     2284.81     2179.10     83.56 o 
   3  -5  15      880.03      776.99     45.20 o 
   4  -5  15       90.58       71.35     31.28 o 
   5  -5  15     1703.18     1701.35     79.25 o 
  -6  -4  15      436.68      394.52     63.77 o 
  -5  -4  15       31.06       38.41     36.63 o 
  -4  -4  15      232.93      300.11     68.63 o 
  -3  -4  15     1234.10     1243.28     85.70 o 
  -2  -4  15     4782.52     4484.23    142.34 o 
  -1  -4  15     1143.78     1134.00     72.54 o 
   0  -4  15     4681.17     4504.85     86.03 o 
   1  -4  15      103.49       97.17     24.61 o 
   2  -4  15      310.22      270.54     29.61 o 
   3  -4  15     2364.60     2412.42     68.38 o 
   4  -4  15      444.75      453.09     56.02 o 
   5  -4  15     1410.14     1312.45     81.05 o 
  -6  -3  15       80.10       71.14     46.75 o 
  -5  -3  15     1080.53     1003.90     58.41 o 
  -4  -3  15      530.88      620.47     50.76 o 
  -3  -3  15     5880.20     5718.10    116.02 o 
  -2  -3  15      436.00      402.43     52.68 o 
  -1  -3  15     4175.06     4061.41     99.89 o 
   0  -3  15      254.76      257.65     39.93 o 
   1  -3  15       55.26       42.21     28.73 o 
   2  -3  15      234.13      152.53     39.33 o 
   3  -3  15     1646.15     1613.37     60.45 o 
   4  -3  15     2020.27     2060.82     95.40 o 
   5  -3  15      430.33      453.61     64.71 o 
  -6  -2  15      604.32      609.26     53.45 o 
  -5  -2  15     1245.32     1312.28     64.05 o 
  -4  -2  15     1144.82     1217.66     53.39 o 
  -3  -2  15     5232.06     5019.45     90.45 o 
  -2  -2  15     1980.73     1956.18     74.64 o 
  -1  -2  15     1789.63     1731.53     51.48 o 
   0  -2  15     1079.94     1125.31     48.12 o 
   1  -2  15       67.89       92.78     23.19 o 
   2  -2  15     4753.22     4738.72     99.91 o 
   3  -2  15     1012.61      974.35     46.12 o 
   4  -2  15     3029.23     2852.16    105.70 o 
   5  -2  15       28.87        6.84     28.89 o 
  -6  -1  15     1340.67     1146.00     65.12 o 
  -5  -1  15     1634.95     1641.62     68.83 o 
  -4  -1  15     4463.62     4230.25     92.18 o 
  -3  -1  15     1359.33     1275.63     51.07 o 
  -2  -1  15      397.37      402.01     41.27 o 
  -1  -1  15      267.82      303.57     28.72 o 
   0  -1  15     2761.60     2881.56     71.36 o 
   1  -1  15      543.87      558.31     37.19 o 
   2  -1  15     9373.74     8935.27    158.82 o 
   3  -1  15      230.84      204.28     52.48 o 
   4  -1  15     1280.12     1167.51     50.08 o 
   5  -1  15        6.76      -19.35     31.09 o 
  -6   0  15      852.31      797.55     57.80 o 
  -5   0  15     1323.01     1320.44     57.88 o 
  -4   0  15     1293.81     1314.47     59.02 o 
  -3   0  15       75.05       61.27     41.45 o 
  -2   0  15      305.39      303.15     37.36 o 
  -1   0  15     2057.47     2063.40     61.40 o 
   0   0  15     3879.28     3890.27    110.48 o 
   1   0  15     3190.72     3106.07    124.22 o 
   2   0  15     1158.45     1184.93     49.98 o 
   3   0  15     1245.20     1275.72     61.01 o 
   4   0  15        3.73      -22.04     26.57 o 
   5   0  15       20.42       61.62     29.44 o 
  -6   1  15      849.85      813.44     57.25 o 
  -5   1  15      364.10      340.83     41.85 o 
  -4   1  15      478.51      514.62     43.43 o 
  -3   1  15     1945.92     1865.04     65.37 o 
  -2   1  15      227.30      221.88     88.37 o 
  -1   1  15     5366.70     5302.97    128.36 o 
   0   1  15     2801.40     2632.48     62.93 o 
   1   1  15     4542.31     4356.38    119.12 o 
   2   1  15      107.63      119.83     28.95 o 
   3   1  15     1520.22     1552.05     56.67 o 
   4   1  15     1078.53     1044.63     49.08 o 
   5   1  15      420.34      400.04     37.17 o 
  -6   2  15      661.36      657.60     49.78 o 
  -5   2  15        1.18       -9.09     34.85 o 
  -4   2  15       94.59       84.48     34.87 o 
  -3   2  15      892.99     1003.58     51.24 o 
  -2   2  15     6068.66     5939.75    267.88 o 
  -1   2  15     4265.06     4094.16    106.80 o 
   0   2  15      271.46      331.92     28.96 o 
   1   2  15     3156.24     3134.32     76.47 o 
   2   2  15       87.26      110.29     29.17 o 
   3   2  15       45.94      104.62     29.54 o 
   4   2  15     1253.40     1285.00     53.90 o 
   5   2  15     1523.70     1418.47     82.05 o 
  -6   3  15       25.28       51.14     48.49 o 
  -5   3  15       18.54       22.56     36.27 o 
  -4   3  15     2373.09     2479.16    103.90 o 
  -3   3  15     1360.29     1345.81     70.75 o 
  -2   3  15     3974.17     3916.41    208.50 o 
  -1   3  15     1539.47     1549.93     97.49 o 
   0   3  15       76.89       69.55     23.92 o 
   1   3  15      222.50      152.31     28.70 o 
   2   3  15      599.95      627.30     40.93 o 
   3   3  15     2047.98     2001.10     64.59 o 
   4   3  15     1316.80     1266.12     69.05 o 
   5   3  15     1661.36     1439.72    193.77 o 
  -5   4  15      519.40      515.71     45.59 o 
  -4   4  15     2431.86     2538.03     73.85 o 
  -3   4  15     1706.10     1612.27    126.80 o 
  -2   4  15     1761.65     1680.90    144.98 o 
  -1   4  15       99.25      135.59     57.11 o 
   0   4  15        3.87       46.45     25.78 o 
   1   4  15     1718.69     1803.26     89.09 o 
   2   4  15      418.53      457.85     37.91 o 
   3   4  15     3321.32     3036.94     97.87 o 
   4   4  15      942.91      944.41     50.11 o 
  -5   5  15     1711.47     1737.87     70.92 o 
  -4   5  15     1597.94     1525.21     82.75 o 
  -3   5  15      136.17      181.54     54.62 o 
  -2   5  15      812.60      831.70    109.08 o 
  -1   5  15      256.65      253.93     93.20 o 
   0   5  15      121.96      103.64     55.62 o 
   1   5  15     3340.17     3232.24     75.04 o 
   2   5  15      723.87      728.67     75.16 o 
   3   5  15     2991.63     2860.26     80.42 o 
   4   5  15      495.92      450.73     51.02 o 
  -5   6  15     1479.72     1654.70     93.61 o 
  -4   6  15      185.21      238.49     63.37 o 
  -3   6  15     1755.48     1723.39    117.83 o 
  -2   6  15      600.22      504.45     98.50 o 
  -1   6  15      463.99      510.15     75.25 o 
   0   6  15      726.23      741.14     78.08 o 
   1   6  15     2770.92     2983.91    219.09 o 
   2   6  15     1223.32     1383.04     63.78 o 
   3   6  15      973.10     1078.24     55.38 o 
  -4   7  15       29.80      -71.80     92.97 o 
  -3   7  15      115.33       14.60     56.38 o 
  -2   7  15     1973.63     1658.80    156.03 o 
  -1   7  15      803.24      834.54     84.82 o 
   0   7  15     3328.69     3605.96    163.62 o 
   1   7  15      661.87      729.52    139.46 o 
   2   7  15     1883.69     2008.10     71.23 o 
   3   7  15       75.29       62.43     44.83 o 
  -3   8  15     1000.14      925.60    135.78 o 
  -2   8  15      969.11      849.19    121.97 o 
  -1   8  15     1401.39     1506.62    111.80 o 
   0   8  15     1734.29     1746.25    186.87 o 
   1   8  15       35.72       64.90    108.16 o 
   2   8  15      318.23      341.52    135.32 o 
   3   8  15      221.14      150.00     54.45 o 
  -2   9  15      636.16      531.61    115.07 o 
  -1   9  15     1631.91     2062.00    197.45 o 
   0   9  15      301.19      497.09    141.76 o 
   0 -11  16      463.88      554.09     78.71 o 
   1 -11  16      341.41      315.28    117.83 o 
   2 -11  16     1608.31     1811.89    140.79 o 
  -2 -10  16      184.90      151.89     61.47 o 
  -1 -10  16       12.58      -38.12     61.91 o 
   0 -10  16     2349.31     2452.78    114.57 o 
   1 -10  16      704.76      611.75     73.56 o 
   2 -10  16     1960.07     2183.75     82.18 o 
   3 -10  16      531.20      354.87     99.42 o 
  -3  -9  16       12.46       31.76     99.88 o 
  -2  -9  16     1067.57      898.44    133.94 o 
  -1  -9  16      936.36      921.52     76.99 o 
   0  -9  16     2550.38     2454.13    111.15 o 
   1  -9  16     1064.83     1133.85     58.76 o 
   2  -9  16      734.55      644.24     50.86 o 
   3  -9  16      325.53      449.21     47.65 o 
  -3  -8  16      272.37      290.89    108.62 o 
  -2  -8  16     1000.86      874.05    124.27 o 
  -1  -8  16     2760.84     2805.87    111.53 o 
   0  -8  16      966.98      890.85    141.76 o 
   1  -8  16     1543.96     1614.77     77.37 o 
   2  -8  16       22.87       33.09     32.85 o 
   3  -8  16        9.30       49.59     66.52 o 
   4  -8  16      213.60      133.48     74.56 o 
  -5  -7  16       48.74      143.60     98.96 o 
  -4  -7  16      257.93      446.92    107.70 o 
  -3  -7  16     2609.26     2576.51    156.72 o 
  -2  -7  16      178.28      185.49     95.28 o 
  -1  -7  16     4669.43     4306.72    206.66 o 
   0  -7  16      289.83      396.90    100.34 o 
   1  -7  16      697.20      761.01     44.61 o 
   2  -7  16      165.65      173.93     33.57 o 
   3  -7  16     1159.31     1089.03     51.75 o 
   4  -7  16      342.89      300.46     42.26 o 
  -5  -6  16      341.08      492.03    116.45 o 
  -4  -6  16      861.02      996.94    130.26 o 
  -3  -6  16     3370.15     3040.36    213.56 o 
  -2  -6  16       90.21       97.81     53.37 o 
  -1  -6  16     2805.35     2717.42    155.11 o 
   0  -6  16      104.26      102.62     29.50 o 
   1  -6  16      639.61      601.90     38.74 o 
   2  -6  16      531.04      527.17     38.43 o 
   3  -6  16     1452.88     1424.21     59.60 o 
   4  -6  16     1315.31     1259.62     57.86 o 
   5  -6  16     1016.48      799.48     93.89 o 
  -5  -5  16      680.01      861.67    149.59 o 
  -4  -5  16     2101.09     1973.17    159.25 o 
  -3  -5  16      672.78      621.73    153.96 o 
  -2  -5  16     2408.04     2131.56    119.67 o 
  -1  -5  16      243.09      287.40     49.08 o 
   0  -5  16        4.30       -4.42     25.05 o 
   1  -5  16     2875.25     2787.27     67.08 o 
   2  -5  16     1510.71     1368.99     57.70 o 
   3  -5  16     1841.21     1715.07     73.31 o 
   4  -5  16     1217.13     1165.77     64.68 o 
   5  -5  16       18.94       78.71     66.28 o 
  -5  -4  16     1270.43     1209.17     64.28 o 
  -4  -4  16     2098.23     2123.70    140.38 o 
  -3  -4  16       18.70      -48.30     48.30 o 
  -2  -4  16     1318.51     1229.53     80.70 o 
  -1  -4  16     4186.69     3990.71    125.91 o 
   0  -4  16      230.55      280.96     35.24 o 
   1  -4  16     4613.06     4690.58    104.94 o 
   2  -4  16     2153.75     2066.91     64.98 o 
   3  -4  16      106.67      189.42     44.44 o 
   4  -4  16      862.77      819.44     46.82 o 
   5  -4  16      254.52      204.82     69.50 o 
  -6  -3  16      601.62      538.01     60.35 o 
  -5  -3  16     1527.05     1631.06     97.49 o 
  -4  -3  16      280.59      289.54     41.09 o 
  -3  -3  16      133.54      160.57     43.37 o 
  -2  -3  16       19.32       40.52     43.15 o 
  -1  -3  16     2681.06     2642.44     96.65 o 
   0  -3  16     1822.50     1778.94     61.50 o 
   1  -3  16     2140.03     2200.21     57.42 o 
   2  -3  16     2229.28     2321.81     70.69 o 
   3  -3  16      138.41      207.06     33.06 o 
   4  -3  16        1.12      -26.65     28.15 o 
   5  -3  16      234.82      250.18     40.13 o 
  -6  -2  16      651.87      535.68     60.57 o 
  -5  -2  16     1477.65     1470.35     67.67 o 
  -4  -2  16       43.68      117.41     31.71 o 
  -3  -2  16      281.51      343.91     45.41 o 
  -2  -2  16     2147.49     2463.25     83.52 o 
  -1  -2  16      677.75      646.85     79.17 o 
   0  -2  16     9397.11     9858.67    191.19 o 
   1  -2  16       12.90       11.34     27.12 o 
   2  -2  16      479.05      481.05     37.36 o 
   3  -2  16      122.11       70.02     28.93 o 
   4  -2  16     2097.55     2140.15     83.31 o 
   5  -2  16      536.43      466.75     40.74 o 
  -6  -1  16      671.94      522.68     59.05 o 
  -5  -1  16        3.05      -28.40     36.13 o 
  -4  -1  16     1366.80     1372.00     56.76 o 
  -3  -1  16      381.42      320.73     46.88 o 
  -2  -1  16    10762.94    10279.09    213.06 o 
  -1  -1  16      119.09      140.84     49.25 o 
   0  -1  16     5927.80     5761.33    121.37 o 
   1  -1  16       38.85       23.67     26.39 o 
   2  -1  16      321.33      366.52     34.89 o 
   3  -1  16      303.63      256.46     49.49 o 
   4  -1  16     2719.97     2752.57     80.19 o 
   5  -1  16      940.95      914.87     49.07 o 
  -6   0  16        2.87       28.69     45.01 o 
  -5   0  16      545.51      439.63     41.51 o 
  -4   0  16     2233.39     2399.08     70.28 o 
  -3   0  16     2306.56     2292.50    105.66 o 
  -2   0  16     3144.71     3237.34     91.87 o 
  -1   0  16     1448.30     1463.18     65.96 o 
   0   0  16       38.58       99.42     27.92 o 
   1   0  16       92.13       86.63     27.42 o 
   2   0  16     1483.63     1525.23     61.72 o 
   3   0  16      526.24      553.61     40.14 o 
   4   0  16     1605.26     1491.32     68.23 o 
   5   0  16     1525.17     1490.45    114.76 o 
  -6   1  16      295.51      263.33     84.09 o 
  -5   1  16     1532.43     1536.83     67.61 o 
  -4   1  16     1838.19     1885.48     69.73 o 
  -3   1  16     3853.90     3742.24    158.79 o 
  -2   1  16      166.84      128.80     45.64 o 
  -1   1  16     2571.34     2360.46     78.77 o 
   0   1  16      298.83      307.35     31.49 o 
   1   1  16       27.46       55.69     28.77 o 
   2   1  16     3462.73     3409.14    155.47 o 
   3   1  16     1304.02     1273.66     80.81 o 
   4   1  16      326.09      333.94     36.67 o 
   5   1  16     1641.20     1922.54    201.60 o 
  -6   2  16      659.76      633.33    121.05 o 
  -5   2  16     3292.22     3375.20     99.20 o 
  -4   2  16     1042.02     1137.91     68.03 o 
  -3   2  16     1567.25     1559.30     93.38 o 
  -2   2  16        0.50        9.67     68.12 o 
  -1   2  16      307.79      287.92     55.50 o 
   0   2  16     1947.22     2041.06     56.25 o 
   1   2  16      905.14      933.28     46.06 o 
   2   2  16     1258.50     1381.56     55.82 o 
   3   2  16     3011.32     2978.83    112.21 o 
   4   2  16        2.88       18.00     29.86 o 
  -5   3  16     1399.72     1444.25     67.70 o 
  -4   3  16      141.88      131.47     37.94 o 
  -3   3  16      585.17      616.87    107.70 o 
  -2   3  16      752.50      700.53     98.96 o 
  -1   3  16      229.67      199.00     57.56 o 
   0   3  16     2467.40     2604.48     64.37 o 
   1   3  16     3377.38     3327.41     81.76 o 
   2   3  16      229.65      215.50     50.76 o 
   3   3  16      449.80      464.74     40.29 o 
   4   3  16        0.44       14.89     30.37 o 
  -5   4  16      267.48      318.46    112.27 o 
  -4   4  16       71.84       40.16     55.90 o 
  -3   4  16      581.17      548.28     66.12 o 
  -2   4  16      223.21      164.32     81.93 o 
  -1   4  16     4309.35     4315.44    162.91 o 
   0   4  16      533.53      750.67     76.71 o 
   1   4  16     2192.55     2208.67     67.42 o 
   2   4  16      331.01      379.98     38.08 o 
   3   4  16      312.20      331.79     37.96 o 
   4   4  16       12.63       10.34     48.33 o 
  -5   5  16       26.63       67.20     81.47 o 
  -4   5  16        1.90      -50.83     56.15 o 
  -3   5  16     3104.46     3016.44    127.65 o 
  -2   5  16       99.19       58.45     78.71 o 
  -1   5  16     3477.51     3543.52    146.95 o 
   0   5  16     1070.47     1066.89     87.46 o 
   1   5  16      102.54      133.01     31.76 o 
   2   5  16        1.05       40.29     36.21 o 
   3   5  16     1328.54     1259.87     88.93 o 
  -4   6  16      409.35      479.54     73.26 o 
  -3   6  16     1942.61     1743.56    102.61 o 
  -2   6  16     1037.45      960.12    119.67 o 
  -1   6  16     1026.23     1057.10     89.11 o 
   0   6  16      764.20      754.48    100.34 o 
   1   6  16       11.60       14.27    102.64 o 
   2   6  16      501.03      589.90     67.73 o 
   3   6  16      942.93      989.62     54.64 o 
  -3   7  16      665.14      465.49     81.93 o 
  -2   7  16     2156.67     2276.48    176.74 o 
  -1   7  16       95.85      140.36    120.59 o 
   0   7  16        1.89      107.21     58.57 o 
   1   7  16      666.97      751.62    143.14 o 
   2   7  16     1766.30     2079.95    209.88 o 
   3   7  16      253.21      314.30     43.33 o 
  -2   8  16     1170.67      973.93    129.34 o 
  -1   8  16      332.75      397.65     76.51 o 
   0   8  16       65.48      266.95    120.13 o 
   1   8  16      529.90      660.48    142.22 o 
  -2   9  16        0.38      -19.79     94.35 o 
  -1   9  16       78.51      445.08    136.70 o 
   0   9  16      869.85     1206.82    172.60 o 
  -1 -10  17      514.81      522.04     85.61 o 
   0 -10  17      202.85      285.25     86.30 o 
   1 -10  17      295.99      308.74     66.22 o 
   2 -10  17     1098.90     1165.46     65.21 o 
  -3  -9  17      660.37      718.94    135.78 o 
  -2  -9  17      916.25      778.31    130.26 o 
  -1  -9  17      525.51      619.99     68.73 o 
   0  -9  17        5.63        1.63     48.87 o 
   1  -9  17      218.15      315.79     83.85 o 
   2  -9  17     1577.43     1758.48     92.28 o 
   3  -9  17      915.39      941.96    112.11 o 
  -3  -8  17     1283.12     1182.89    145.90 o 
  -2  -8  17       99.91      -30.84     92.05 o 
  -1  -8  17       31.09       24.24     47.30 o 
   0  -8  17      515.28      662.50    120.59 o 
   1  -8  17      603.65      619.86     47.39 o 
   2  -8  17      540.40      568.29     44.85 o 
   3  -8  17     3028.04     3062.47    129.32 o 
   4  -8  17       17.54      -67.20     67.20 o 
  -4  -7  17      276.79      525.63    110.92 o 
  -3  -7  17     1154.87     1207.39    181.12 o 
  -2  -7  17        1.39      -82.39     82.39 o 
  -1  -7  17      630.62      633.79    100.34 o 
   0  -7  17      946.65      934.00     62.20 o 
   1  -7  17     1955.25     2081.28     64.55 o 
   2  -7  17      254.35      272.06     43.13 o 
   3  -7  17     1858.94     2001.55    107.62 o 
   4  -7  17       15.18      -62.60     62.60 o 
  -5  -6  17     1922.54     2191.33    188.71 o 
  -4  -6  17      117.53      171.68     90.21 o 
  -3  -6  17      126.22      177.02     62.70 o 
  -2  -6  17      418.42      404.82     63.95 o 
  -1  -6  17     2195.64     2038.98    139.46 o 
   0  -6  17      655.59      688.72     41.69 o 
   1  -6  17     2639.11     2709.92    110.22 o 
   2  -6  17      332.29      309.10     35.51 o 
   3  -6  17       41.37       17.91     33.67 o 
   4  -6  17       14.61        9.71     58.46 o 
  -5  -5  17      241.77      232.90    100.80 o 
  -4  -5  17       23.76       46.28     60.68 o 
  -3  -5  17      998.25     1001.90     85.43 o 
  -2  -5  17      578.40      571.19    110.69 o 
  -1  -5  17     2423.69     2382.34    173.98 o 
   0  -5  17     2191.52     2325.36     85.65 o 
   1  -5  17      288.77      261.03     45.11 o 
   2  -5  17      226.14      201.03     35.91 o 
   3  -5  17      541.05      546.61     43.35 o 
   4  -5  17      201.10      163.83     37.02 o 
  -5  -4  17     1034.95     1224.31    146.83 o 
  -4  -4  17       71.31       39.83     58.58 o 
  -3  -4  17     4418.68     4336.63    151.81 o 
  -2  -4  17     1681.44     1705.15    129.10 o 
  -1  -4  17      336.31      330.73     50.40 o 
   0  -4  17     1092.24     1110.92     45.85 o 
   1  -4  17      223.89      231.46     29.27 o 
   2  -4  17      166.68      119.96     32.47 o 
   3  -4  17     2898.04     2779.81     94.80 o 
   4  -4  17      502.76      501.96     41.86 o 
  -5  -3  17     1727.34     1783.84     75.48 o 
  -4  -3  17      333.50      405.04     95.28 o 
  -3  -3  17     1185.56     1277.57     70.69 o 
  -2  -3  17     3566.57     3524.97    121.83 o 
  -1  -3  17        7.01        3.42     36.93 o 
   0  -3  17       68.48       91.13     41.39 o 
   1  -3  17      221.35      191.29     37.40 o 
   2  -3  17      891.53      850.33     47.69 o 
   3  -3  17     1309.41     1320.23     91.61 o 
   4  -3  17     1882.06     1834.38    100.71 o 
  -6  -2  17      424.36      443.24    135.78 o 
  -5  -2  17      263.50      217.32     43.08 o 
  -4  -2  17     3627.35     3461.52    279.84 o 
  -3  -2  17      377.78      387.30     47.84 o 
  -2  -2  17     1522.95     1509.03     69.60 o 
  -1  -2  17        0.33      -34.01     34.01 o 
   0  -2  17      843.21      953.67     51.82 o 
   1  -2  17      491.85      502.12     38.82 o 
   2  -2  17     5033.73     4988.56    107.07 o 
   3  -2  17     1665.58     1672.63     63.71 o 
   4  -2  17     1768.86     1806.13     78.47 o 
  -6  -1  17     3450.27     3344.76    186.41 o 
  -5  -1  17      355.28      338.12     46.09 o 
  -4  -1  17     4233.54     3841.32    146.33 o 
  -3  -1  17        4.17       67.90     66.28 o 
  -2  -1  17      112.53       77.46     35.44 o 
  -1  -1  17      299.93      301.94     55.23 o 
   0  -1  17     3411.59     3310.53     81.16 o 
   1  -1  17     1406.71     1381.59     65.20 o 
   2  -1  17     4286.59     4313.32     97.28 o 
   3  -1  17      932.46      972.64     48.75 o 
   4  -1  17      384.99      396.03     69.95 o 
  -5   0  17      497.59      492.75     44.10 o 
  -4   0  17     1331.44     1408.81     80.98 o 
  -3   0  17       10.46       23.78     46.42 o 
  -2   0  17     1207.17     1380.87     99.42 o 
  -1   0  17       34.60       32.89     35.83 o 
   0   0  17     2700.29     2821.07     74.18 o 
   1   0  17     1789.52     1778.19     60.42 o 
   2   0  17     1447.81     1537.69     57.64 o 
   3   0  17      513.70      482.32     57.93 o 
   4   0  17        2.03       11.31     29.56 o 
  -5   1  17      946.77     1045.09     55.55 o 
  -4   1  17       17.03      -32.25     59.37 o 
  -3   1  17      997.79      822.81     91.13 o 
  -2   1  17     4183.98     4119.02    140.68 o 
  -1   1  17     1388.67     1462.73    125.65 o 
   0   1  17      551.91      615.14     39.06 o 
   1   1  17     3227.30     3367.01     82.71 o 
   2   1  17      124.55       95.17     30.19 o 
   3   1  17      492.74      475.51     39.56 o 
   4   1  17      498.34      522.58     48.43 o 
  -5   2  17      583.45      653.50     53.26 o 
  -4   2  17      447.43      411.56     65.64 o 
  -3   2  17      149.94      149.19     53.18 o 
  -2   2  17     1518.50     1543.74    137.62 o 
  -1   2  17     3442.83     3592.39    143.31 o 
   0   2  17      157.62      166.86     27.17 o 
   1   2  17     1065.02     1052.63     50.49 o 
   2   2  17      172.15      171.64     37.07 o 
   3   2  17      922.72      958.31     50.12 o 
   4   2  17      879.08     1009.30     52.48 o 
  -5   3  17        5.40        4.13     39.26 o 
  -4   3  17      891.46      858.79     98.50 o 
  -3   3  17     2078.31     1978.59    104.36 o 
  -2   3  17      539.02      522.86     92.05 o 
  -1   3  17     2054.47     2126.68    112.00 o 
   0   3  17        4.64        9.63     31.24 o 
   1   3  17      123.87       77.66     29.68 o 
   2   3  17      217.81      217.92     33.89 o 
   3   3  17     2182.23     2092.24     75.34 o 
   4   3  17      915.64      838.64     51.24 o 
  -5   4  17     1166.66     1155.73    137.16 o 
  -4   4  17     1150.37     1229.42    160.17 o 
  -3   4  17     1897.55     1738.74    100.44 o 
  -2   4  17      319.96      380.18     90.67 o 
  -1   4  17       76.02       89.90     73.87 o 
   0   4  17        2.86      -19.86     52.21 o 
   1   4  17     2340.89     2460.50     72.28 o 
   2   4  17      388.44      444.00     40.16 o 
   3   4  17     2321.06     2347.05     76.27 o 
  -5   5  17     2117.82     2368.53    178.58 o 
  -4   5  17      391.29      486.71    166.62 o 
  -3   5  17     1188.26     1101.96    141.99 o 
  -2   5  17      151.36       63.06     79.17 o 
  -1   5  17     1213.36     1310.77    218.86 o 
   0   5  17      256.51      290.67     64.03 o 
   1   5  17     2773.35     2957.59    119.64 o 
   2   5  17      313.91      300.70     39.16 o 
   3   5  17     1600.96     1505.85     64.64 o 
  -4   6  17      549.81      475.00    101.72 o 
  -3   6  17      179.44      162.55     58.37 o 
  -2   6  17       39.58       -7.36     79.17 o 
  -1   6  17     1160.75     1091.81     91.63 o 
   0   6  17     1760.94     1995.30    117.22 o 
   1   6  17     1508.31     1372.06    172.60 o 
   2   6  17     2512.25     2788.47     86.56 o 
   3   6  17      103.84       46.43     49.07 o 
  -3   7  17      302.60      170.55     61.82 o 
  -2   7  17     1089.70     1211.88    137.16 o 
  -1   7  17     1006.01     1139.57    205.28 o 
   0   7  17     2598.98     2900.25    140.08 o 
   1   7  17      207.23      212.64    122.89 o 
   2   7  17     1688.16     2203.30    219.55 o 
  -2   8  17     1388.95     1201.30    139.46 o 
  -1   8  17      318.36      343.47     77.29 o 
   0   8  17     1908.98     2196.85    206.66 o 
  -1 -10  18        2.97        5.52     67.66 o 
   0 -10  18     2038.83     2031.74    248.31 o 
   1 -10  18      391.71      305.07     68.43 o 
   2 -10  18     1006.81     1085.21     93.02 o 
  -2  -9  18     1506.71     1170.46    145.90 o 
  -1  -9  18      687.84      766.32    128.87 o 
   0  -9  18     1573.96     1712.11    211.03 o 
   1  -9  18      456.40      425.79    132.56 o 
   2  -9  18      241.28      258.35     55.67 o 
   3  -9  18        5.62      -57.99     78.25 o 
  -3  -8  18      352.15      261.89    114.61 o 
  -2  -8  18      491.52      503.99    112.77 o 
  -1  -8  18     2865.70     2883.41    183.19 o 
   0  -8  18      639.00      612.62     65.29 o 
   1  -8  18      356.75      360.77     43.33 o 
   2  -8  18        1.48        0.43     47.27 o 
   3  -8  18      152.67      148.56     44.35 o 
  -4  -7  18      569.28      561.99    113.69 o 
  -3  -7  18     2667.67     2311.92    180.42 o 
  -2  -7  18      109.22       41.88     88.37 o 
  -1  -7  18     3220.16     2901.06    173.52 o 
   0  -7  18      151.22      201.19     50.61 o 
   1  -7  18      122.93      176.63     34.99 o 
   2  -7  18      220.77      224.90     36.43 o 
   3  -7  18      589.14      528.06     49.49 o 
  -4  -6  18     1172.35     1216.49    141.76 o 
  -3  -6  18     2170.66     2333.62    121.86 o 
  -2  -6  18      658.65      753.39     96.20 o 
  -1  -6  18     1041.82      919.15    106.32 o 
   0  -6  18       10.12      -46.03     46.03 o 
   1  -6  18        2.34       -4.26     28.90 o 
   2  -6  18      834.91      859.88     53.10 o 
   3  -6  18      682.66      598.11     62.51 o 
   4  -6  18     1116.23     1071.04    105.86 o 
  -4  -5  18     2187.43     2380.87    127.57 o 
  -3  -5  18     1458.16     1591.17    122.43 o 
  -2  -5  18      553.88      508.23    102.41 o 
  -1  -5  18        5.17       47.32     53.16 o 
   0  -5  18      162.01      111.42     29.60 o 
   1  -5  18     1064.48     1189.65     54.27 o 
   2  -5  18      662.31      571.73     44.70 o 
   3  -5  18      979.65      941.05     52.49 o 
   4  -5  18      518.30      543.46     46.03 o 
  -5  -4  18     1553.06     1408.88    154.65 o 
  -4  -4  18     1230.40     1360.09    143.14 o 
  -3  -4  18       28.29       13.77     55.42 o 
  -2  -4  18     1239.90     1358.71     86.20 o 
  -1  -4  18     2691.50     2708.93    104.09 o 
   0  -4  18      182.98      157.34     25.41 o 
   1  -4  18     3119.54     3143.36     82.94 o 
   2  -4  18     1304.31     1355.79     56.84 o 
   3  -4  18      106.28       61.00     32.69 o 
   4  -4  18       84.34       61.99     33.82 o 
  -5  -3  18      625.69      490.18    109.54 o 
  -4  -3  18      145.08      293.65     89.29 o 
  -3  -3  18      675.94      640.00     98.73 o 
  -2  -3  18       43.63       11.45     45.21 o 
  -1  -3  18     1342.60     1245.43     73.12 o 
   0  -3  18     1801.70     1863.64     65.38 o 
   1  -3  18     2524.96     2474.89     73.62 o 
   2  -3  18     1137.51     1097.59     53.19 o 
   3  -3  18       30.83       28.37     32.69 o 
   4  -3  18       21.94        4.34     32.52 o 
  -5  -2  18       52.51        6.90     80.09 o 
  -4  -2  18      335.69      453.83    104.02 o 
  -3  -2  18       61.74       60.44     48.49 o 
  -2  -2  18     4297.49     4239.13    136.17 o 
  -1  -2  18     1528.82     1497.30    101.49 o 
   0  -2  18     3329.06     3264.60     83.72 o 
   1  -2  18     2663.06     2662.09     75.20 o 
   2  -2  18        2.55       23.29     29.51 o 
   3  -2  18       76.70       87.10     31.52 o 
   4  -2  18      928.36      965.70     52.13 o 
  -5  -1  18       81.80      102.18     86.07 o 
  -4  -1  18     1467.82     1519.77     97.64 o 
  -3  -1  18     1339.13     1366.48     89.89 o 
  -2  -1  18     5274.35     5292.41    132.07 o 
  -1  -1  18     2119.30     2090.99    112.77 o 
   0  -1  18     1605.00     1594.36     58.06 o 
   1  -1  18        0.68      -12.39     28.35 o 
   2  -1  18       10.43       30.51     29.20 o 
   3  -1  18      612.45      694.23     43.99 o 
   4  -1  18     1066.20     1097.81     53.90 o 
  -5   0  18      174.10      152.97     52.59 o 
  -4   0  18     2145.13     2134.24    111.92 o 
  -3   0  18     1063.23     1196.97    102.18 o 
  -2   0  18     3336.96     3431.19    127.46 o 
  -1   0  18      736.46      668.93     56.00 o 
   0   0  18      780.26      908.38     46.33 o 
   1   0  18      681.76      761.77     44.57 o 
   2   0  18      941.20      932.43     72.68 o 
   3   0  18      878.73      869.48     68.96 o 
   4   0  18      820.68      853.46     94.73 o 
  -5   1  18      864.80      876.59    134.58 o 
  -4   1  18     1540.07     1539.30    100.29 o 
  -3   1  18     2561.88     2682.92    119.61 o 
  -2   1  18        4.20       24.12     44.16 o 
  -1   1  18      933.25      901.12     62.56 o 
   0   1  18       33.97       62.92     27.90 o 
   1   1  18     1731.64     1728.17     61.05 o 
   2   1  18     1391.14     1316.47     65.34 o 
   3   1  18     1844.09     1989.74     68.19 o 
   4   1  18      423.66      407.12     41.25 o 
  -5   2  18     2148.64     2172.34    124.26 o 
  -4   2  18      325.37      351.04     63.95 o 
  -3   2  18     2139.81     2057.72    106.41 o 
  -2   2  18      208.30      375.58     84.23 o 
  -1   2  18       54.18       68.12     70.42 o 
   0   2  18     1215.37     1298.30     75.90 o 
   1   2  18     2511.15     2500.67     72.80 o 
   2   2  18      688.32      658.72     44.91 o 
   3   2  18     1315.26     1439.87     60.39 o 
   4   2  18      112.13       51.73     34.27 o 
  -5   3  18     1570.29     1887.56    164.78 o 
  -4   3  18      133.68       92.34    130.95 o 
  -3   3  18       56.95      106.64     53.04 o 
  -2   3  18      276.21      212.18     81.93 o 
  -1   3  18     2045.15     1951.07    148.21 o 
   0   3  18     1691.08     1819.14    109.45 o 
   1   3  18      745.31      830.57     47.74 o 
   2   3  18     1268.88     1460.29     92.12 o 
   3   3  18       20.95       64.13     33.17 o 
  -4   4  18       12.53      -51.39     51.39 o 
  -3   4  18      814.28      823.35     77.85 o 
  -2   4  18      446.43      407.34     92.05 o 
  -1   4  18     2642.21     2774.85    132.31 o 
   0   4  18     2076.73     2217.17    120.25 o 
   1   4  18      333.21      387.37     38.41 o 
   2   4  18      278.60      312.20     37.49 o 
   3   4  18      346.98      346.47     41.70 o 
  -4   5  18       25.44        7.36     76.86 o 
  -3   5  18     4205.99     4101.95    155.23 o 
  -2   5  18       59.98       91.13     81.01 o 
  -1   5  18     1426.35     1544.33    106.75 o 
   0   5  18     1941.76     1915.92    115.09 o 
   1   5  18       11.94       -2.30     98.50 o 
   2   5  18        4.35       21.67     32.75 o 
   3   5  18      492.24      497.53     48.86 o 
  -4   6  18      834.23      794.42    116.91 o 
  -3   6  18     1859.40     1985.39    112.58 o 
  -2   6  18     1428.54     1602.65    151.89 o 
  -1   6  18      781.29      879.65     87.88 o 
   0   6  18      191.12      408.59     71.23 o 
   1   6  18        0.46      290.89    121.05 o 
   2   6  18      603.48      520.27     53.46 o 
  -3   7  18      273.40      209.88     84.23 o 
  -2   7  18     2079.80     2125.05    177.66 o 
  -1   7  18       12.59       30.14     87.22 o 
   0   7  18       82.01      199.09     65.47 o 
   1   7  18      243.28      124.27    121.97 o 
  -1   8  18      182.53      456.48    105.40 o 
   0   8  18      518.58      612.16    143.60 o 
  -1  -9  19        4.84       13.04     54.31 o 
   0  -9  19        9.75       98.10    113.92 o 
   1  -9  19      374.35      440.24     67.80 o 
   2  -9  19      879.15      873.72     68.02 o 
  -3  -8  19      378.70      377.42    123.81 o 
  -2  -8  19        5.91      -80.55     95.28 o 
  -1  -8  19       42.23       72.99     52.00 o 
   0  -8  19      563.38      656.40    148.21 o 
   1  -8  19      649.95      751.05     55.03 o 
   2  -8  19      992.20      922.46     56.30 o 
  -4  -7  19      314.99      480.06    114.15 o 
  -3  -7  19      256.03      146.83    106.78 o 
  -2  -7  19      142.27      194.23     99.42 o 
  -1  -7  19      888.39      794.88    112.31 o 
   0  -7  19     1219.18     1221.89    210.57 o 
   1  -7  19      775.41      896.56     49.60 o 
   2  -7  19     1305.37     1319.17    112.29 o 
   3  -7  19      666.91      668.51     68.15 o 
  -4  -6  19        1.92       60.16     67.33 o 
  -3  -6  19        0.45        5.74     58.61 o 
  -2  -6  19      704.81      693.16    109.54 o 
  -1  -6  19      828.18      668.77    100.80 o 
   0  -6  19     2543.69     2746.39    286.06 o 
   1  -6  19      929.78      975.27     52.60 o 
   2  -6  19      466.39      508.18     46.73 o 
   3  -6  19        3.84      -34.91     34.91 o 
  -4  -5  19      107.80      141.76     96.66 o 
  -3  -5  19      473.59      566.49     86.30 o 
  -2  -5  19     1326.30     1286.22    122.20 o 
  -1  -5  19     1479.40     1475.37     86.57 o 
   0  -5  19      871.83      957.19    109.54 o 
   1  -5  19     1351.48     1372.67     60.79 o 
   2  -5  19      150.22       97.72     36.01 o 
   3  -5  19      128.05      170.08     38.21 o 
  -4  -4  19      269.62      346.58     98.04 o 
  -3  -4  19     1935.44     1750.87    228.06 o 
  -2  -4  19     1633.62     1582.05     92.59 o 
  -1  -4  19     1231.00     1228.94     78.27 o 
   0  -4  19       31.27        2.42     26.22 o 
   1  -4  19       18.35      -10.00     32.13 o 
   2  -4  19      274.84      207.66     36.15 o 
   3  -4  19     1355.00     1349.51     59.67 o 
   4  -4  19      911.78      958.28    102.18 o 
  -4  -3  19      610.50      788.90    115.99 o 
  -3  -3  19     1690.19     1663.67     99.94 o 
  -2  -3  19     2075.89     1906.69     95.33 o 
  -1  -3  19      197.67      235.07     49.48 o 
   0  -3  19       90.59      100.21     33.15 o 
   1  -3  19      105.92       84.09     33.05 o 
   2  -3  19      612.24      603.17     44.76 o 
   3  -3  19     2423.81     2493.58     77.83 o 
   4  -3  19      330.31      452.68     44.07 o 
  -4  -2  19     1542.07     1668.09    240.95 o 
  -3  -2  19     2362.89     2401.31    115.90 o 
  -2  -2  19      228.86      172.60     50.77 o 
  -1  -2  19      347.09      254.95     48.33 o 
   0  -2  19      809.50      930.00     50.30 o 
   1  -2  19     1947.32     1939.30     94.34 o 
   2  -2  19     1124.59     1081.29     55.61 o 
   3  -2  19     1624.45     1535.02     62.18 o 
   4  -2  19      161.34      142.94     41.52 o 
  -4  -1  19     1388.47     1562.00     99.92 o 
  -3  -1  19      116.90      206.18     54.00 o 
  -2  -1  19        0.33        6.90     36.87 o 
  -1  -1  19      876.88      653.58     72.72 o 
   0  -1  19      608.82      610.47     42.60 o 
   1  -1  19     2894.27     2814.69     78.51 o 
   2  -1  19     1165.18     1113.13     53.24 o 
   3  -1  19      219.66      235.07     36.63 o 
   4  -1  19      209.38      224.68     38.09 o 
  -5   0  19      405.96      470.39    104.02 o 
  -4   0  19      463.10      449.50     65.86 o 
  -3   0  19       43.77       77.96     49.95 o 
  -2   0  19      752.89      727.75     68.16 o 
  -1   0  19     1943.74     1779.85    106.78 o 
   0   0  19     1137.56     1158.47    125.19 o 
   1   0  19      632.45      660.95     44.51 o 
   2   0  19     1008.90     1116.11     53.74 o 
   3   0  19        0.66       -3.01     30.65 o 
   4   0  19       86.40      102.70     42.17 o 
  -5   1  19      150.35      246.24     95.74 o 
  -4   1  19        1.99      -49.46     49.46 o 
  -3   1  19      208.46      265.64     58.45 o 
  -2   1  19     2498.95     2433.21    108.97 o 
  -1   1  19     2507.74     2527.79    170.76 o 
   0   1  19      487.27      421.31     53.29 o 
   1   1  19     1007.09     1060.88     58.00 o 
   2   1  19       86.81      141.97     33.10 o 
   3   1  19      182.65      198.67     49.03 o 
  -4   2  19      276.58      358.78     66.67 o 
  -3   2  19     2315.69     2382.82    116.28 o 
  -2   2  19      802.42      781.63     69.42 o 
  -1   2  19     2173.63     2249.33    157.87 o 
   0   2  19      641.22      636.08     75.25 o 
   1   2  19        7.89       36.32     29.18 o 
   2   2  19      201.39      279.90     36.79 o 
   3   2  19      293.07      275.31     49.49 o 
  -4   3  19     1265.89     1399.87    244.17 o 
  -3   3  19     1027.15     1067.33     84.44 o 
  -2   3  19     1209.41     1337.54    135.78 o 
  -1   3  19       64.01       95.28     72.26 o 
   0   3  19      380.04      434.63     68.56 o 
   1   3  19      290.28      287.76     36.15 o 
   2   3  19     1381.05     1402.98     61.53 o 
   3   3  19      687.73      713.94     49.78 o 
  -4   4  19     1376.85     1171.38    132.56 o 
  -3   4  19      664.82      581.12     73.90 o 
  -2   4  19      542.54      554.16    104.48 o 
  -1   4  19       45.22      152.35     74.10 o 
   0   4  19      422.13      498.34     74.10 o 
   1   4  19      436.25      487.36     60.71 o 
   2   4  19      684.76      645.49     47.08 o 
   3   4  19     2043.56     2273.91    105.38 o 
  -3   5  19      351.81      419.79     96.89 o 
  -2   5  19       35.89      142.22     84.69 o 
  -1   5  19      291.06      374.20     90.21 o 
   0   5  19      592.80      652.31     79.53 o 
   1   5  19     1160.23     1235.36    165.24 o 
   2   5  19      569.62      651.30     56.08 o 
  -3   6  19       16.46      -64.44     64.44 o 
  -2   6  19       53.82      174.90     91.13 o 
  -1   6  19      541.92      680.74    108.16 o 
   0   6  19     1306.38     1531.57    111.36 o 
   1   6  19      934.98     1014.89    156.03 o 
  -1   7  19      474.41      787.52    115.07 o 
   0   7  19     1261.35     1611.41    141.76 o 
  -1  -9  20      746.26      862.54    104.48 o 
   0  -9  20     1503.94     1691.94    131.18 o 
   1  -9  20        4.77      163.39     75.94 o 
  -2  -8  20      571.28      601.57    125.65 o 
  -1  -8  20      939.98     1009.78    122.43 o 
   0  -8  20     1168.15     1336.21    171.22 o 
   1  -8  20       11.07       20.96     87.17 o 
   2  -8  20       30.02       28.06     69.43 o 
  -3  -7  20      635.38      773.25    133.94 o 
  -2  -7  20      637.28      764.96    122.89 o 
  -1  -7  20      842.84      819.48    153.04 o 
   0  -7  20      346.09      345.99     58.27 o 
   1  -7  20      106.74      133.16     69.90 o 
   2  -7  20      626.82      799.85     79.56 o 
  -4  -6  20     1736.30     1597.07    117.98 o 
  -3  -6  20      700.01      665.75    110.92 o 
  -2  -6  20      763.00      686.72    112.77 o 
  -1  -6  20      175.00      179.96     82.39 o 
   0  -6  20      449.95      557.03     69.96 o 
   1  -6  20        7.47       42.58     54.74 o 
   2  -6  20     2963.63     3119.38    105.17 o 
   3  -6  20      265.67      161.25     51.48 o 
  -4  -5  20     1484.51     1310.84    149.13 o 
  -3  -5  20      809.37      760.11    102.87 o 
  -2  -5  20        5.10       20.09     51.90 o 
  -1  -5  20       29.65       71.34     71.80 o 
   0  -5  20     2276.06     2429.11    220.47 o 
   1  -5  20      546.43      596.10     47.89 o 
   2  -5  20     3038.40     3198.08    108.63 o 
   3  -5  20      237.56      174.02     40.20 o 
  -4  -4  20      272.96      375.12     99.88 o 
  -3  -4  20      162.87       62.92     76.17 o 
  -2  -4  20       90.61       61.76     50.33 o 
  -1  -4  20      920.72      900.87     69.96 o 
   0  -4  20     1107.54     1085.31     98.96 o 
   1  -4  20     2463.16     2484.47     79.12 o 
   2  -4  20      450.51      403.06     42.02 o 
   3  -4  20      412.02      377.95     42.45 o 
  -4  -3  20       40.59      -69.50     73.18 o 
  -3  -3  20        6.83      141.30     75.48 o 
  -2  -3  20       88.89      132.44     54.08 o 
  -1  -3  20     1878.33     1827.55     96.89 o 
   0  -3  20      561.04      538.05     75.48 o 
   1  -3  20     2351.61     2494.94     76.64 o 
   2  -3  20        2.58       43.35     32.70 o 
   3  -3  20      276.55      320.47     41.11 o 
  -4  -2  20      203.44      296.66     95.74 o 
  -3  -2  20      312.62      386.88     89.98 o 
  -2  -2  20      933.64      988.38     74.54 o 
  -1  -2  20     2757.98     2795.38    104.29 o 
   0  -2  20        7.98      -47.87     47.87 o 
   1  -2  20     1814.60     1838.76     66.79 o 
   2  -2  20      155.61      181.35     36.32 o 
   3  -2  20       39.24       76.70     34.12 o 
  -4  -1  20      284.29      389.91     66.48 o 
  -3  -1  20     1694.30     1820.88    103.75 o 
  -2  -1  20      786.76      799.02    101.26 o 
  -1  -1  20      744.69      840.45     81.01 o 
   0  -1  20      421.34      471.77     98.96 o 
   1  -1  20      538.34      563.67     43.51 o 
   2  -1  20      126.35      131.32     34.64 o 
   3  -1  20      764.11      834.92     51.41 o 
  -5   0  20     1025.54     1066.90    128.87 o 
  -4   0  20      373.41      431.68     91.36 o 
  -3   0  20     1410.11     1494.31     95.93 o 
  -2   0  20      703.46      789.36     71.60 o 
  -1   0  20       90.72       59.83     52.47 o 
   0   0  20     1514.55     1536.96    174.21 o 
   1   0  20     2898.91     3183.94     90.40 o 
   2   0  20      137.12      101.35     40.96 o 
   3   0  20     1398.39     1406.08     68.63 o 
  -4   1  20      498.38      533.28     74.48 o 
  -3   1  20      733.23      797.77     75.78 o 
  -2   1  20      357.54      353.24     57.80 o 
  -1   1  20       31.94       87.91     74.56 o 
   0   1  20       33.54        2.65     40.21 o 
   1   1  20     1933.50     2035.68     93.21 o 
   2   1  20     1123.39     1199.50     56.99 o 
   3   1  20     1348.51     1474.40     63.73 o 
  -4   2  20      780.91      789.24     83.55 o 
  -3   2  20      164.63      179.92     58.08 o 
  -2   2  20       10.10       55.10     95.05 o 
  -1   2  20      349.32      320.81     85.15 o 
   0   2  20     1516.15     1766.75     91.03 o 
   1   2  20      586.51      634.59     58.69 o 
   2   2  20     3001.40     3170.24    118.96 o 
   3   2  20      236.64      249.58     44.44 o 
  -4   3  20      520.90      494.79    105.86 o 
  -3   3  20        3.77       17.68     53.20 o 
  -2   3  20      593.43      531.15     98.96 o 
  -1   3  20      351.93      393.53     89.75 o 
   0   3  20     5185.33     5597.77    301.01 o 
   1   3  20       55.13       61.86     58.91 o 
   2   3  20     1705.64     1837.29     69.06 o 
   3   3  20       13.39      -29.23     41.60 o 
  -3   4  20      702.91      683.51     77.90 o 
  -2   4  20      693.36      505.83    100.34 o 
  -1   4  20      628.95      729.06    105.86 o 
   0   4  20     2738.19     3003.60    307.23 o 
   1   4  20      455.02      615.84    136.70 o 
   2   4  20        3.24        8.92     36.54 o 
  -3   5  20      837.78      781.07    113.23 o 
  -2   5  20      480.60      442.32    103.10 o 
  -1   5  20     1413.09     1738.89    153.73 o 
   0   5  20      135.61      328.88     70.42 o 
   1   5  20      492.52      576.71    134.86 o 
   2   5  20      654.13      683.96     88.83 o 
  -1   6  20      954.19     1430.97    147.75 o 
   0   6  20      221.13      388.36     75.71 o 
  -1  -8  21      555.15      624.58     91.13 o 
   0  -8  21      141.68      249.46     75.94 o 
   1  -8  21      574.19      690.40     96.20 o 
  -2  -7  21      117.44      -96.20     96.20 o 
  -1  -7  21      515.70      471.53    140.61 o 
   0  -7  21     1333.70     1530.37    328.40 o 
   1  -7  21      431.05      220.01     89.29 o 
   2  -7  21      620.04      579.80     81.94 o 
  -3  -6  21       38.10       27.56     63.44 o 
  -2  -6  21     1564.54     1685.04    156.49 o 
  -1  -6  21      372.33      352.10     92.97 o 
   0  -6  21     3379.48     3785.93    468.55 o 
   1  -6  21       82.07       62.18     69.76 o 
   2  -6  21      413.83      432.47     57.72 o 
  -3  -5  21      136.14      210.95     68.44 o 
  -2  -5  21     4673.97     4706.86    162.39 o 
  -1  -5  21      529.33      359.47     87.91 o 
   0  -5  21     1226.36     1243.64    114.15 o 
   1  -5  21      574.95      567.59     48.59 o 
   2  -5  21       62.16       57.96     38.20 o 
  -4  -4  21     1396.93     1326.49    150.51 o 
  -3  -4  21     1285.08     1221.98    124.96 o 
  -2  -4  21     2110.13     1974.91    103.47 o 
  -1  -4  21     1049.37     1134.46    131.87 o 
   0  -4  21       15.25      -56.61     56.61 o 
   1  -4  21      283.14      365.02     41.55 o 
   2  -4  21      179.10       79.95     43.18 o 
   3  -4  21      699.93      717.80     66.66 o 
  -4  -3  21      517.27      637.93    120.13 o 
  -3  -3  21     3105.49     3374.68    196.99 o 
  -2  -3  21      143.90      136.02     52.11 o 
  -1  -3  21      876.67      799.26     67.18 o 
   0  -3  21       29.48      -52.93     52.93 o 
   1  -3  21       94.36       86.44     35.37 o 
   2  -3  21      174.65      193.59     38.69 o 
   3  -3  21     1616.51     1695.39     69.66 o 
  -4  -2  21      144.51      233.89     88.83 o 
  -3  -2  21     2030.02     2004.00    155.11 o 
  -2  -2  21        2.21       27.44     48.88 o 
  -1  -2  21       97.56       27.52     43.58 o 
   0  -2  21      717.08      700.99     80.55 o 
   1  -2  21      799.25      787.49     72.41 o 
   2  -2  21     1109.72     1112.52     57.97 o 
   3  -2  21     1121.48     1204.16    113.00 o 
  -4  -1  21      249.61      375.15     67.97 o 
  -3  -1  21       23.11      115.54     55.26 o 
  -2  -1  21       82.00       59.37     69.96 o 
  -1  -1  21      747.95      731.54     86.99 o 
   0  -1  21     1048.22     1101.88     93.89 o 
   1  -1  21     1166.58     1255.73    103.50 o 
   2  -1  21      968.84      979.38     54.89 o 
   3  -1  21       58.54       62.19     34.70 o 
  -4   0  21      594.28      587.33     75.50 o 
  -3   0  21      804.05      957.04     90.44 o 
  -2   0  21       82.04       73.16     52.75 o 
   0   0  21      715.79      736.43     77.79 o 
   1   0  21      865.14      923.80     52.38 o 
   2   0  21      783.45      818.46     51.87 o 
   3   0  21      120.71      134.33     36.98 o 
  -4   1  21      111.42      237.04     90.67 o 
  -3   1  21     1827.65     2049.23    111.19 o 
  -2   1  21      760.52      714.77     71.07 o 
   0   1  21      832.92      792.58     78.25 o 
   1   1  21      368.65      426.26     41.70 o 
   2   1  21       14.28        0.78     33.18 o 
   3   1  21      206.14      294.36     57.99 o 
  -3   2  21      779.28      854.57     82.18 o 
  -2   2  21     3389.30     3375.23    135.37 o 
  -1   2  21      390.18      486.04     96.66 o 
   0   2  21     1079.65     1228.45    152.81 o 
   1   2  21        8.54      -63.98     63.98 o 
   2   2  21      819.65      930.96     54.87 o 
  -3   3  21      272.53      265.24     65.38 o 
  -2   3  21     3036.94     3474.10    208.50 o 
  -1   3  21      121.64      200.68     82.39 o 
   0   3  21        0.69       52.47    101.26 o 
   1   3  21       22.95       49.98     47.87 o 
   2   3  21     1023.10     1112.35     59.33 o 
  -2   4  21      353.68      464.41     99.88 o 
  -1   4  21       66.70      219.55     84.23 o 
   0   4  21      802.51      811.45    139.46 o 
   1   4  21      282.53      339.68    129.80 o 
   2   4  21      524.77      517.54     51.72 o 
  -1   5  21       48.92      169.84     87.45 o 
   0   5  21      758.38     1242.18    176.28 o 
   1   5  21      838.84      897.06    156.49 o 
   0   6  21     1184.38     1610.08    118.78 o 
   0  -8  22      440.31      576.25     92.97 o 
  -1  -7  22      283.67      270.44     61.12 o 
   0  -7  22        4.28       44.19     65.82 o 
  -3  -6  22      247.90      162.93    109.08 o 
  -2  -6  22      454.67      296.87    105.40 o 
  -1  -6  22       48.37       15.65     80.09 o 
   0  -6  22      145.66      151.43     82.39 o 
   1  -6  22      362.42      349.34     84.69 o 
   2  -6  22     1614.11     1781.78    116.75 o 
  -3  -5  22      250.60      308.89     74.50 o 
  -2  -5  22        2.28      -17.40    153.73 o 
  -1  -5  22        6.62      -58.91     76.40 o 
   0  -5  22      923.17      920.53    105.86 o 
   1  -5  22      638.64      700.06     52.92 o 
   2  -5  22     1609.06     1780.39    122.17 o 
  -3  -4  22       23.77       77.32     81.93 o 
  -2  -4  22      150.14      166.95     59.06 o 
  -1  -4  22      350.87      455.05    135.78 o 
   0  -4  22      883.93      900.28     97.12 o 
   1  -4  22     1582.40     1635.35     68.17 o 
   2  -4  22      212.70      162.14     40.32 o 
  -3  -3  22       15.49      -42.34     71.34 o 
  -2  -3  22      156.98      156.64     55.47 o 
  -1  -3  22     2047.29     1965.19    103.79 o 
   0  -3  22      287.83      247.94     50.26 o 
   1  -3  22     1627.40     1839.63    110.21 o 
   2  -3  22        9.60      -34.55     34.55 o 
  -4  -2  22      534.06      645.75    105.86 o 
  -3  -2  22      358.82      416.54     97.58 o 
  -2  -2  22      893.44      867.60    110.46 o 
  -1  -2  22     1869.96     1840.66     90.41 o 
   0  -2  22      639.03      666.47     83.77 o 
   1  -2  22      230.79      246.04     39.43 o 
   2  -2  22      107.18       71.82     35.96 o 
  -4  -1  22      593.20      839.07    114.61 o 
  -3  -1  22     1173.46     1483.57    100.59 o 
  -2  -1  22     1136.17     1094.98    119.21 o 
  -1  -1  22      137.61       90.47     45.15 o 
   0  -1  22      538.16      532.53     75.48 o 
   1  -1  22      441.89      459.40     44.12 o 
   2  -1  22      338.63      324.79     41.62 o 
  -3   0  22      838.70      914.24     84.44 o 
  -2   0  22      684.02      819.42     77.61 o 
   0   0  22       80.26       57.53     54.31 o 
   1   0  22     2221.09     2332.47     78.39 o 
   2   0  22      332.26      351.76     42.66 o 
  -3   1  22      413.21      559.68     73.87 o 
  -2   1  22      130.63       89.01     81.24 o 
   0   1  22      614.82      598.81     75.02 o 
   1   1  22     1320.87     1426.73     90.89 o 
   2   1  22     1064.82     1151.40     59.97 o 
  -2   2  22      326.96      278.44     62.00 o 
   1   2  22      288.12      241.98     56.02 o 
   2   2  22     1665.42     1946.01    132.00 o 
  -2   3  22      998.92     1185.65    231.97 o 
  -1   3  22      168.68      375.58     95.28 o 
   1   3  22      203.96      434.95    126.11 o 
   2   3  22      623.82      745.34     59.08 o 
  -1   4  22      872.49      902.58    121.05 o 
   1   4  22      189.37      375.12    130.72 o 
  -1  -7  23      313.38      338.76     81.47 o 
  -1  -6  23      518.26      415.15    121.97 o 
  -3  -5  23      212.98      333.23    102.18 o 
  -2  -5  23     1758.08     1512.44    145.90 o 
  -1  -5  23      461.23      430.81     98.50 o 
   0  -5  23      605.64      468.55     92.97 o 
  -3  -4  23      833.63      870.83    124.73 o 
  -2  -4  23      661.34      646.14    183.19 o 
  -1  -4  23      280.76      164.72     55.95 o 
   0  -4  23        3.88       19.33     68.12 o 
   1  -4  23      160.99       27.16     68.58 o 
   2  -4  23      286.77      161.26     97.71 o 
  -3  -3  23     1131.56     1277.24    140.84 o 
  -2  -3  23       76.72       36.82     72.26 o 
  -1  -3  23      125.40       93.31     51.91 o 
   0  -3  23       88.15       53.65     46.37 o 
   1  -3  23      480.76      417.00     80.09 o 
   2  -3  23      740.36      847.96     69.67 o 
  -3  -2  23      743.86      663.24    111.38 o 
  -2  -2  23        2.48      137.62     79.63 o 
  -1  -2  23       37.05      -29.20     84.00 o 
   0  -2  23     1579.95     1600.35    115.99 o 
   1  -2  23      246.24      144.63     57.87 o 
   2  -2  23     1111.91     1284.65     92.20 o 
  -2  -1  23      133.23      125.19     78.25 o 
  -1  -1  23      628.38      752.54     99.88 o 
   0  -1  23     1521.40     1581.48    113.69 o 
   1  -1  23      326.93      279.75     60.93 o 
   2  -1  23      601.69      758.54     80.38 o 
  -2   0  23      177.21      114.15     77.79 o 
   0   0  23      223.79      223.69     65.82 o 
   1   0  23     1044.18      896.37     78.46 o 
   2   0  23      105.36      124.33     47.42 o 
  -2   1  23      685.23      667.84     76.08 o 
   1   1  23      574.47      512.21     67.79 o 
   2   1  23       71.97      147.12    122.66 o 
   1   2  23       10.08       15.83     51.09 o 
   1   3  23      652.76      744.71    147.29 o 
  -2  -4  24       69.75      -15.31    106.78 o 
  -1  -4  24     1265.54     1153.43    121.51 o 
   0  -4  24      603.98      502.15     91.13 o 
  -2  -3  24      544.62      708.81    109.08 o 
  -1  -3  24     1269.78     1317.27    123.12 o 
   0  -3  24      957.54      929.28    101.72 o 
  -2  -2  24     1257.10     1280.46    134.40 o 
  -1  -2  24      634.62      706.99     70.65 o 
   0  -2  24     1092.22     1003.38     99.88 o 
   1  -2  24       14.78      -57.99     57.99 o 
  -1  -1  24      197.71       67.20     73.18 o 
   0  -1  24      140.48       13.35     64.44 o 
   1  -1  24        5.16      -56.15     56.15 o 
  -1   0  24       94.71       85.61     75.02 o 
   0   0  24       45.35       29.00     60.76 o 
   1   0  24      141.35       29.00     61.68 o 
   1   1  24      836.88      994.49    163.62 o 
  -1  -3  25       19.62      -53.05     53.05 o 
   0  -2  25     2059.86     2029.32    136.70 o 
   0  -1  25     1647.91     1644.99    123.35 o 
                                                 
