# Supplementary material for: catena-Poly[[tris­(acetonitrile-κN)praseodymium(III)]tris­(μ-trifluoro­methane­sulfonato-κ2 O:O′)]
Source: Acta Crystallogr Sect E Struct Rep Online. 2012 Dec 8;69(Pt 1):m21. doi: 10.1107/S1600536812049525 (PMC3588273; doi:10.1107/S1600536812049525)
Supplement: Supplementary file 3 [file e-69-00m21-Isup3.mol]

owit9.mol
  ChemDraw11221209302D

 68 69  0  0  0  0  0  0  0  0999 V2000
   -3.4123    0.1077    0.0000 C   0  0  0  0  0  0  0  0  0  0  0  0
   -2.5264    0.9935    0.0000 O   0  0  0  0  0  0  0  0  0  0  0  0
   -2.5460    0.5889    0.0000 O   0  0  0  0  0  0  0  0  0  0  0  0
   -2.4724   -0.5985    0.0000 O   0  0  0  0  0  0  0  0  0  0  0  0
   -1.7295    1.2071    0.0000 S   0  0  0  0  0  0  0  0  0  0  0  0
   -1.7492    0.7199    0.0000 S   0  0  0  0  0  0  0  0  0  0  0  0
   -1.7029   -0.7635    0.0000 S   0  0  0  0  0  0  0  0  0  0  0  0
   -0.0160    0.1214    0.0000 C   0  0  0  0  0  0  0  0  0  0  0  0
   -0.9019    1.0073    0.0000 O   0  0  0  0  0  0  0  0  0  0  0  0
   -0.8823    0.6027    0.0000 O   0  0  0  0  0  0  0  0  0  0  0  0
   -0.9559   -0.5847    0.0000 O   0  0  0  0  0  0  0  0  0  0  0  0
    0.9019    0.9935    0.0000 O   0  0  0  0  0  0  0  0  0  0  0  0
    0.8823    0.5889    0.0000 O   0  0  0  0  0  0  0  0  0  0  0  0
    0.9559   -0.5985    0.0000 O   0  0  0  0  0  0  0  0  0  0  0  0
    1.6988    1.2071    0.0000 S   0  0  0  0  0  0  0  0  0  0  0  0
    1.6792    0.7199    0.0000 S   0  0  0  0  0  0  0  0  0  0  0  0
    1.7254   -0.7635    0.0000 S   0  0  0  0  0  0  0  0  0  0  0  0
    3.4123    0.1214    0.0000 C   0  0  0  0  0  0  0  0  0  0  0  0
    2.5264    1.0073    0.0000 O   0  0  0  0  0  0  0  0  0  0  0  0
    2.5460    0.6027    0.0000 O   0  0  0  0  0  0  0  0  0  0  0  0
    2.4724   -0.5847    0.0000 O   0  0  0  0  0  0  0  0  0  0  0  0
   -0.0160    0.9464    0.0000 N   0  0  0  0  0  0  0  0  0  0  0  0
   -0.0160    1.7714    0.0000 C   0  0  0  0  0  0  0  0  0  0  0  0
   -0.0160    2.5964    0.0000 C   0  0  0  0  0  0  0  0  0  0  0  0
   -2.3325    0.1366    0.0000 O   0  0  0  0  0  0  0  0  0  0  0  0
   -1.1196   -0.1801    0.0000 O   0  0  0  0  0  0  0  0  0  0  0  0
    1.1420   -0.1801    0.0000 O   0  0  0  0  0  0  0  0  0  0  0  0
    2.2625    0.1366    0.0000 O   0  0  0  0  0  0  0  0  0  0  0  0
    0.9019    1.4206    0.0000 O   0  0  0  0  0  0  0  0  0  0  0  0
   -0.9327    1.4206    0.0000 O   0  0  0  0  0  0  0  0  0  0  0  0
   -0.0160   -0.7036    0.0000 N   0  0  0  0  0  0  0  0  0  0  0  0
   -0.0160   -1.5286    0.0000 C   0  0  0  0  0  0  0  0  0  0  0  0
   -0.0160   -2.3536    0.0000 C   0  0  0  0  0  0  0  0  0  0  0  0
   -0.4285   -0.5931    0.0000 N   0  0  0  0  0  0  0  0  0  0  0  0
   -0.8410   -1.3075    0.0000 C   0  0  0  0  0  0  0  0  0  0  0  0
   -1.2535   -2.0220    0.0000 C   0  0  0  0  0  0  0  0  0  0  0  0
   -2.1624    1.4345    0.0000 C   0  0  0  0  0  0  0  0  0  0  0  0
   -2.8769    1.0220    0.0000 F   0  0  0  0  0  0  0  0  0  0  0  0
   -2.5749    2.1490    0.0000 F   0  0  0  0  0  0  0  0  0  0  0  0
   -1.4479    1.8470    0.0000 F   0  0  0  0  0  0  0  0  0  0  0  0
   -2.0367    2.0165    0.0000 C   0  0  0  0  0  0  0  0  0  0  0  0
   -2.8617    2.0165    0.0000 F   0  0  0  0  0  0  0  0  0  0  0  0
   -2.0367    2.8415    0.0000 F   0  0  0  0  0  0  0  0  0  0  0  0
   -1.2117    2.0165    0.0000 F   0  0  0  0  0  0  0  0  0  0  0  0
   -1.7032   -1.5877    0.0000 C   0  0  0  0  0  0  0  0  0  0  0  0
   -0.8782   -1.5877    0.0000 F   0  0  0  0  0  0  0  0  0  0  0  0
   -1.7032   -2.4127    0.0000 F   0  0  0  0  0  0  0  0  0  0  0  0
   -2.5282   -1.5877    0.0000 F   0  0  0  0  0  0  0  0  0  0  0  0
    1.8049    2.0192    0.0000 C   0  0  0  0  0  0  0  0  0  0  0  0
    0.9799    2.0192    0.0000 F   0  0  0  0  0  0  0  0  0  0  0  0
    1.8049    2.8442    0.0000 F   0  0  0  0  0  0  0  0  0  0  0  0
    2.6299    2.0192    0.0000 F   0  0  0  0  0  0  0  0  0  0  0  0
    2.0905    1.4345    0.0000 C   0  0  0  0  0  0  0  0  0  0  0  0
    1.3760    1.8470    0.0000 F   0  0  0  0  0  0  0  0  0  0  0  0
    2.5030    2.1490    0.0000 F   0  0  0  0  0  0  0  0  0  0  0  0
    2.8049    1.0220    0.0000 F   0  0  0  0  0  0  0  0  0  0  0  0
    1.7247   -1.5877    0.0000 C   0  0  0  0  0  0  0  0  0  0  0  0
    2.5497   -1.5877    0.0000 F   0  0  0  0  0  0  0  0  0  0  0  0
    1.7247   -2.4127    0.0000 F   0  0  0  0  0  0  0  0  0  0  0  0
    0.8997   -1.5877    0.0000 F   0  0  0  0  0  0  0  0  0  0  0  0
   -2.8737    2.8297    0.0000 C   0  0  0  0  0  0  0  0  0  0  0  0
   -2.7080    2.8114    0.0000 C   0  0  0  0  0  0  0  0  0  0  0  0
   -2.8920   -2.8854    0.0000 C   0  0  0  0  0  0  0  0  0  0  0  0
   -2.7263   -2.9038    0.0000 C   0  0  0  0  0  0  0  0  0  0  0  0
    0.5054   -2.8297    0.0000 C   0  0  0  0  0  0  0  0  0  0  0  0
    0.3398   -2.8114    0.0000 C   0  0  0  0  0  0  0  0  0  0  0  0
    0.5238    2.8854    0.0000 C   0  0  0  0  0  0  0  0  0  0  0  0
    0.3581    2.9038    0.0000 C   0  0  0  0  0  0  0  0  0  0  0  0
  1  2  1  0      
  1  3  1  0      
  1  4  1  0      
  2  5  1  0      
  3  6  1  0      
  4  7  1  0      
  8  9  1  0      
  8 10  1  0      
  8 11  1  0      
  5  9  1  0      
  6 10  1  0      
  7 11  1  0      
 12 15  1  0      
 13 16  1  0      
 14 17  1  0      
 18 19  1  0      
 18 20  1  0      
 18 21  1  0      
 15 19  1  0      
 16 20  1  0      
 17 21  1  0      
  8 12  1  0      
  8 13  1  0      
  8 14  1  0      
  8 22  1  0      
 22 23  3  0      
 23 24  1  0      
  6 25  2  0      
  7 26  2  0      
 17 27  2  0      
 16 28  2  0      
 15 29  2  0      
  5 30  2  0      
  8 31  1  0      
 31 32  3  0      
 32 33  1  0      
  8 34  1  0      
 34 35  3  0      
 35 36  1  0      
  6 37  1  0      
 37 38  1  0      
 37 39  1  0      
 37 40  1  0      
  5 41  1  0      
 41 42  1  0      
 41 43  1  0      
 41 44  1  0      
  7 45  1  0      
 45 46  1  0      
 45 47  1  0      
 45 48  1  0      
 15 49  1  0      
 49 50  1  0      
 49 51  1  0      
 49 52  1  0      
 16 53  1  0      
 53 54  1  0      
 53 55  1  0      
 53 56  1  0      
 17 57  1  0      
 57 58  1  0      
 57 59  1  0      
 57 60  1  0      
 61 62  1  0      
 61 63  1  0      
 63 64  1  0      
 65 66  1  0      
 65 67  1  0      
 67 68  1  0      
A    1
Pr
A    8
Pr
A   18
Pr
M  STY  1   1 SUP
M  SLB  1   1   1
M  SAL   1  4  37  38  39  40
M  SBL   1  1  40
M  SMT   1 CF3
M  SBV   1 40   -5.5031    7.6285
M  STY  1   2 SUP
M  SLB  1   2   2
M  SAL   2  4  41  42  43  44
M  SBL   2  1  44
M  SMT   2 CF3
M  SBV   2 44   -5.3969    7.7233
M  STY  1   3 SUP
M  SLB  1   3   3
M  SAL   3  4  45  46  47  48
M  SBL   3  1  48
M  SMT   3 CF3
M  SBV   3 48   -5.0900    6.0897
M  STY  1   4 SUP
M  SLB  1   4   4
M  SAL   4  4  49  50  51  52
M  SBL   4  1  52
M  SMT   4 CF3
M  SBV   4 52   -4.9836    7.7261
M  STY  1   5 SUP
M  SLB  1   5   5
M  SAL   5  4  53  54  55  56
M  SBL   5  1  56
M  SMT   5 CF3
M  SBV   5 56   -4.6785    7.6285
M  STY  1   6 SUP
M  SLB  1   6   6
M  SAL   6  4  57  58  59  60
M  SBL   6  1  60
M  SMT   6 CF3
M  SBV   6 60   -5.0905    6.0897
M  END
